# Supplementary material for: Finding Gene Regulatory Networks in Psoriasis: Application of a Tree-Based Machine Learning Approach
Source: Front Immunol. 2022 Jul 7;13:921408. doi: 10.3389/fimmu.2022.921408 (PMC9301015; doi:10.3389/fimmu.2022.921408)
Supplement: Supplementary file 6 [file Table_3.xlsx]

## Sheet: Supplementary table 3
Supplementary table 3 Differentially expressed profile of regulators in validation cohort
	baseMean	log2FoldChange	lfcSE	pvalue	padj
ARNTL2	1179.85	2.10187	0.123509	1.6e-61	6.41e-58
CRABP2	9713.03	1.90108	0.146486	3.48e-37	1.16e-34
FOXE1	85.7463	1.62352	0.260363	1.01e-10	9.9e-10
MXD1	653.485	1.61783	0.185951	1.89e-18	6.44e-17
STAT1	3533.51	1.45866	0.174442	3.27e-17	9.35e-16
EHF	3081.47	1.32154	0.159889	7.16e-17	1.94e-15
FOXM1	177.791	1.12338	0.140154	4.48e-16	1.07e-14
TRIM22	1339.82	1.11542	0.168843	1.38e-11	1.56e-10
IFI16	2409.79	1.09048	0.115485	2.14e-21	1.15e-19
SOX7	405.582	0.851787	0.162941	6.41e-08	3.86e-07
PPARD	1155.69	0.758943	0.149259	1.62e-07	9.05e-07
STAT3	5454.56	0.652658	0.13959	1.52e-06	7e-06
SSBP2	663.612	-0.306188	0.0904716	0.000600277	0.00160085
GATA3	1691.95	-1.0796	0.135867	8.04e-16	1.83e-14
RORC	391.837	-2.11924	0.145584	3.64e-46	3.98e-43
