# Supplementary material for: Finding Gene Regulatory Networks in Psoriasis: Application of a Tree-Based Machine Learning Approach
Source: Front Immunol. 2022 Jul 7;13:921408. doi: 10.3389/fimmu.2022.921408 (PMC9301015; doi:10.3389/fimmu.2022.921408)
Supplement: Supplementary file 7 [file Table_4.xlsx]

## Sheet: DEGs_pso_AD
Gene	Psoriasis								AD
	adjP				log2FC				adjp			log2FC
	GSE121212	GSE63979	GSE67785	GSE83645	GSE121212	GSE63979	GSE67785	GSE83645	GSE121212	GSE140227	GSE65832	GSE121212	GSE140227	GSE65832
ABCC1	4.23393e-44	1.40467e-16	1.69303e-13	3.24888e-11	1.31765	1.27395	1.11574	1.11251	1.79633e-08	0.0335669	3.68493e-07	0.576019	0.63617	0.660318
ABCF2	5.57631e-28	5.37084e-09	3.20239e-10	9.18985e-05	0.71785	0.697868	0.748267	0.621228	0.000343835	0.00769316	0.000182871	0.417933	0.531815	0.632458
ABCG4	9.55832e-25	3.65019e-42	2.31191e-29	5.39367e-11	3.9005	4.9164	4.09948	3.76565	4.42447e-08	1.47423e-07	1.33064e-07	2.33831	2.44477	2.53263
ABHD17C	5.73978e-30	3.51507e-41	6.27487e-12	9.06472e-05	1.08292	1.3883	0.948912	0.790236	6.28648e-07	0.0421696	7.73745e-06	0.48795	0.426164	0.946287
ACADL	5.70692e-22	1.15595e-05	7.64496e-13	0.00314193	-2.38294	-1.3555	-2.00333	-1.33308	5.13308e-09	1.47228e-05	0.00126308	-1.44374	-1.01595	-0.934171
ACOT7	1.84501e-19	0.0217829	7.17987e-08	0.000892525	0.807023	0.467047	0.76056	0.588316	0.00154692	0.0155231	7.5615e-05	0.331207	0.861372	0.91057
ADAM12	5.11244e-08	0.00378181	8.44262e-10	0.000211843	0.723607	0.854784	1.86372	1.31783	0.00100619	0.00656873	0.000590066	0.668796	0.984198	0.632865
ADAM19	1.28622e-44	1.91664e-07	1.01217e-07	0.0496107	2.09377	1.0133	1.26528	0.570101	3.49342e-07	2.2949e-07	0.00018792	1.66654	1.54964	1.02679
ADAM22	4.45054e-06	0.0477454	3.89933e-09	0.0227449	-0.636497	-0.509938	-0.982774	-0.647516	0.038135	1.22987e-05	8.39079e-06	-0.422747	-0.685096	-0.729654
ADAM23	1.17051e-36	4.76053e-28	4.60695e-17	2.50795e-09	2.83625	2.2455	1.8922	1.72268	4.48133e-11	4.73934e-06	1.28673e-06	1.61281	2.38411	0.836728
ADAMTS4	1.22338e-25	9.31737e-05	1.53526e-12	4.81921e-06	2.54947	1.31335	2.85073	2.60321	4.31352e-11	4.75771e-08	8.88777e-05	2.08821	2.07168	1.26268
ADAP2	1.57541e-52	1.17571e-61	1.22146e-39	1.09649e-09	1.74197	2.08255	1.83542	1.94811	3.47056e-10	0.0022012	1.74432e-08	0.945492	0.987442	1.21701
ADAR	4.51207e-08	5.15913e-16	0.0044523	7.67861e-12	0.468106	0.744795	0.376383	0.687537	9.07943e-05	0.00243148	2.41101e-05	0.324466	0.497399	0.469667
ADGRF1	9.36394e-12	2.4703e-40	2.3386e-40	9.53773e-09	3.78467	6.17054	6.25874	5.44129	3.89844e-07	0.0105059	1.56012e-07	2.43556	1.72721	2.4325
AEN	2.59979e-25	5.84591e-09	1.27198e-12	6.36653e-09	1.24902	1.00651	1.34092	1.09675	4.8435e-09	0.000202647	5.51497e-07	1.07881	0.93792	0.863976
AFAP1L2	9.79442e-43	5.86242e-11	2.54739e-08	1.61134e-06	1.6042	1.00596	1.01652	1.18069	4.45495e-08	0.000597379	0.000491762	0.768851	0.639811	0.563829
AGAP2	3.68914e-53	1.09318e-07	6.28163e-16	2.88939e-09	1.96205	1.2978	1.53349	1.46228	1.16989e-07	0.000120797	0.000900844	0.760738	0.961981	0.82466
AGTR1	7.79021e-11	7.90083e-07	0.000361223	0.00496779	-1.98111	-1.51164	-1.00667	-1.2749	0.00013316	0.00126919	3.79619e-07	-1.06704	-1.49693	-1.33459
AHCY	1.40447e-37	2.80711e-06	6.56988e-09	0.000197434	0.977479	0.650389	0.865073	0.580838	0.00130434	0.00759136	0.00724207	0.393256	0.988542	0.525888
AIM2	8.8422e-25	3.19843e-27	4.47847e-22	0.00122015	2.9417	2.82798	2.80189	2.39978	5.24217e-08	0.0089229	0.00190723	1.5739	1.42907	0.958958
AK2	9.61927e-28	3.46089e-12	2.48629e-08	7.52003e-05	0.594548	0.514807	0.49785	0.413174	6.66031e-05	0.0165208	0.00111034	0.318361	0.31485	0.387926
AKIRIN2	1.33725e-19	9.77334e-07	2.24823e-12	0.000579896	0.731972	0.498783	0.714576	0.458709	3.10507e-05	0.0199302	0.000723639	0.429178	0.45862	0.40883
AKR1B10	3.13642e-20	1.00668e-59	1.68967e-60	4.92769e-45	3.41878	5.85659	5.29336	4.70665	4.67683e-08	5.50613e-06	7.54314e-05	2.20633	3.66308	2.15782
AKR1B15	1.06161e-28	1.96404e-42	5.53758e-48	1.74578e-10	3.63188	4.89123	3.96941	4.30648	3.08693e-09	1.74979e-06	3.35408e-05	2.41688	3.50778	1.97708
ALAS1	5.97096e-22	3.83977e-06	6.4816e-05	0.00169132	1.07323	0.701978	0.658391	0.572326	0.000126464	0.00285365	0.0010863	0.366085	0.648901	0.551867
ALDH1A3	2.03351e-19	4.55765e-17	3.17129e-13	0.0108769	2.88324	2.18476	2.09896	0.938103	1.59088e-08	0.000864947	0.000974258	1.50393	1.1983	0.802593
ALDH3B2	1.52316e-26	2.16842e-06	0.000387208	0.000304342	1.02225	1.13649	0.505086	0.724411	0.00810335	0.0475569	0.00394148	0.256156	0.704721	0.693555
ALDH4A1	3.75008e-29	0.000667461	4.85117e-15	3.08552e-08	0.97976	0.90859	1.38129	1.06053	0.000349649	0.0230214	0.0138823	0.458097	0.527668	0.611064
ALG3	7.73652e-24	7.76977e-08	1.74377e-12	0.00170054	0.704317	0.817958	0.654633	0.549394	0.0436394	0.0037468	1.06855e-05	0.209762	0.631285	0.716391
AMD1	5.94639e-16	1.94183e-42	2.58132e-11	1.47241e-08	0.488068	1.37988	0.64898	0.795253	3.09648e-06	0.00122808	0.0182142	0.469945	0.544905	0.364566
AMMECR1	1.21931e-51	1.10463e-74	9.33289e-21	5.28487e-09	1.06271	2.13543	1.1778	1.31379	2.04361e-09	0.000881721	9.26401e-05	0.688551	0.642772	0.628393
AMOT	3.52861e-10	0.000189765	7.6529e-05	0.000552105	-0.938201	-0.655296	-0.680996	-0.624313	4.49134e-09	0.0326507	1.06679e-06	-0.93234	-0.563307	-0.786307
ANAPC7	5.71167e-34	8.4386e-06	8.45049e-10	0.00548065	0.741338	0.440258	0.55831	0.345849	4.35073e-08	3.62213e-06	0.00331532	0.336867	0.520997	0.430015
ANG	2.13916e-22	1.46412e-14	1.1415e-10	0.000746272	-1.35696	-1.3241	-1.23333	-1.17681	3.58163e-08	0.000589324	0.0121265	-0.817893	-0.733901	-0.771766
ANGPT4	0.00043749	6.98282e-05	1.10087e-07	0.0454451	-0.779189	-0.92002	-1.42417	-0.828267	0.00436232	0.00123266	0.00994986	-0.764651	-1.53395	-1.00664
ANGPTL4	4.3891e-40	4.14956e-05	9.96719e-11	2.75692e-07	2.46147	1.40462	1.6677	1.32264	6.12072e-14	0.000140073	1.97186e-06	1.97611	1.58223	1.36142
ANKFN1	2.95196e-16	9.39865e-10	3.54429e-29	1.33647e-05	-2.21206	-1.28301	-2.47024	-1.39722	0.00314566	0.0177284	0.000302633	-0.595381	-0.801509	-0.783698
ANKH	6.06458e-26	3.87473e-11	3.25149e-25	1.56494e-05	-0.75996	-0.542453	-0.754623	-0.63506	2.8561e-08	0.0200588	0.0175071	-0.29779	-0.310042	-0.182242
ANKRD31	4.15573e-23	1.06458e-44	2.53703e-12	0.00251438	2.04178	3.25702	1.92006	2.45225	7.33476e-13	2.66443e-06	0.0014964	1.53104	2.48926	0.889821
AP2S1	4.69401e-40	1.11412e-06	2.21766e-09	0.0474403	1.04555	0.653437	0.830959	0.371089	3.82136e-05	0.00132991	3.41986e-07	0.452218	0.829355	0.949685
APBA1	2.34156e-20	2.8194e-25	3.41474e-13	7.72568e-06	-1.70858	-1.88795	-1.22931	-1.05756	6.03865e-12	0.0453777	0.00160033	-1.13402	-0.425308	-0.619502
APEH	4.19184e-35	0.0153234	2.45503e-12	0.000843326	0.776296	0.427734	0.803624	0.608401	0.000334026	0.0175857	0.00165648	0.380251	0.496753	0.632381
APEX2	2.529e-17	1.97636e-06	5.45702e-07	0.000689989	0.515294	0.673942	0.536452	0.504616	0.0255923	1.70927e-05	0.0147854	0.226086	0.707429	0.366983
APOBEC3B	6.58915e-12	2.99365e-11	4.84352e-07	0.0424024	1.41221	1.73982	1.40929	0.917297	7.97656e-07	0.00915062	0.0102042	1.2695	1.30994	1.0552
APOD	1.50035e-17	1.31358e-06	2.99276e-06	0.011064	-1.90446	-1.33243	-1.2209	-1.11808	0.000171185	0.00089862	1.48008e-05	-0.932713	-1.1893	-1.00671
APOL1	1.81682e-15	3.55524e-10	1.26701e-14	1.64701e-09	2.58479	1.98492	2.27633	2.15936	1.22509e-05	1.6442e-05	1.44742e-06	1.08246	1.45574	1.11877
APOL2	2.20764e-22	0.00175024	1.54632e-23	3.5716e-06	1.58259	0.723203	1.30331	0.911879	0.000204073	0.0135606	9.90861e-06	0.543574	0.766839	1.02469
APOL6	2.89474e-17	9.06843e-43	5.77998e-17	4.65197e-17	1.91546	1.81603	1.78426	1.81068	3.9018e-08	0.000872469	0.000907911	1.04817	1.01046	0.637842
AQP9	3.7067e-18	4.07362e-15	2.04267e-33	5.2727e-12	-2.31339	-2.01546	-2.98515	-2.49996	1.5287e-11	0.00188925	0.0183843	-1.51472	-1.44155	-0.823656
AREG	1.01684e-12	6.07257e-07	4.97327e-11	0.0456769	1.85033	1.4037	1.40008	0.788335	1.00505e-06	0.00150444	0.000376584	2.01378	1.28755	1.30546
ARFGEF3	2.85984e-19	2.43023e-06	3.9009e-06	0.000421234	-1.95687	-1.40198	-1.28051	-1.3314	0.00365967	0.00757458	2.50583e-05	-0.713691	-0.797086	-0.974946
ARL5B	3.70836e-20	3.86034e-33	4.2051e-08	9.87299e-09	0.861166	1.71759	0.840168	0.979494	7.32624e-10	0.00825344	0.0128392	0.677274	0.502144	0.414506
ARNTL2	2.07803e-41	7.4973e-83	1.83931e-20	5.921e-12	1.40745	2.26309	1.49552	1.99563	1.04931e-11	2.39114e-05	1.90235e-06	1.06573	1.15904	1.04717
ARPC3	1.63433e-23	3.61964e-14	6.57815e-09	0.00716981	0.663356	0.649559	0.477456	0.275604	0.000376456	0.00562473	0.0473175	0.36386	0.472295	0.270303
ARSF	9.12757e-22	8.01174e-38	4.94015e-20	3.65047e-14	2.70004	3.6622	3.11303	3.21846	0.000395962	0.0331055	0.006138	0.878907	0.755307	1.29495
ASAP1	7.46885e-05	3.11077e-11	0.0465121	0.00585608	0.281371	0.790627	0.349167	0.306197	0.00566574	0.026644	0.0251569	0.278497	0.273119	0.227437
ASCC3	3.18956e-18	6.40573e-22	3.06953e-09	3.97216e-08	0.535823	1.28608	0.663703	0.952261	4.76768e-05	0.00467079	0.00488747	0.335486	0.383943	0.292323
ASF1B	1.0614e-31	6.95663e-12	1.43663e-12	1.82501e-07	1.30323	1.45424	1.34373	1.4056	1.1183e-05	0.00804914	0.0155902	0.708234	0.939117	0.617658
ATAD3A	1.19804e-30	0.0263381	2.5723e-14	1.4512e-05	1.1063	0.513518	1.06032	0.818989	7.98732e-08	0.00642281	8.29654e-05	0.715431	0.721734	1.02306
ATF4	3.21862e-20	0.000410217	2.68765e-11	0.000287886	0.653578	0.421534	0.453358	0.222967	4.61416e-07	0.0318458	1.37185e-05	0.563463	0.539714	0.637026
ATL1	1.24359e-37	2.56531e-11	1.92767e-16	5.18895e-05	-1.22204	-1.15866	-1.00686	-0.796594	1.50592e-10	0.0197634	0.0076483	-0.61223	-0.433714	-0.29655
ATOH8	2.62355e-21	1.55214e-26	4.50643e-10	0.00124997	-2.05124	-2.02863	-1.17003	-1.24988	8.47807e-05	0.00038664	0.00249714	-1.11648	-1.67801	-0.711214
ATP11B	2.28238e-12	7.01323e-25	0.000379273	1.31001e-05	0.444988	1.14937	0.430596	0.804958	0.00189178	0.0260187	0.00607969	0.251575	0.352786	0.323042
ATP2A2	5.26117e-08	3.66801e-47	5.54254e-05	3.78983e-09	0.418771	0.994402	0.527457	0.588421	0.000104435	0.0440799	0.000661387	0.302732	0.463357	0.468897
ATP6V0D1	6.92607e-34	5.86686e-05	6.62951e-08	0.0102132	0.841427	0.657876	0.612745	0.383391	1.40712e-05	6.07798e-08	0.00115457	0.434419	1.09133	0.685048
ATP6V1B2	6.21049e-39	1.35124e-47	1.21344e-14	5.9721e-05	0.737088	1.14203	0.638728	0.605266	3.51561e-08	0.0439222	0.00390736	0.410707	0.320961	0.364297
ATP6V1D	3.67658e-13	6.28697e-17	6.89495e-05	0.0111343	0.530191	0.937587	0.483479	0.466758	0.00262394	0.00296743	0.0219232	0.309982	0.405119	0.266107
AUNIP	3.57285e-41	7.54024e-16	1.42874e-22	0.00143947	2.14327	1.90752	2.09966	1.21437	1.2354e-09	0.00132315	0.00395676	1.06237	1.06512	0.59072
AURKA	7.67296e-31	1.09094e-19	5.33415e-20	5.62026e-05	1.63423	1.96844	1.89766	1.56196	2.10554e-06	0.00282833	2.74952e-05	0.798219	1.0771	0.730876
AURKB	7.26005e-21	3.50397e-13	4.98244e-16	2.88211e-06	1.3362	1.59901	1.6064	1.33033	2.58486e-05	0.00894076	0.000234482	0.666539	1.02884	1.04977
AVEN	1.39391e-21	2.06522e-06	1.87936e-07	0.00326576	0.653809	0.716592	0.712271	0.653041	0.000559458	0.0394123	0.00125312	0.330753	0.434551	0.437534
B3GNT5	1.18718e-17	3.65788e-18	1.07649e-06	5.18233e-07	0.507401	1.27509	0.543706	0.861334	1.79173e-05	0.0241589	0.0064332	0.512167	0.686937	0.466975
BAK1	2.24957e-12	0.00187463	1.99439e-13	3.37756e-05	0.915545	0.774085	1.19214	1.02473	7.90929e-08	0.000294563	2.54035e-05	0.693095	0.892823	1.00567
BAZ1A	1.28259e-09	3.53248e-12	0.000170589	0.00354393	0.326952	1.13526	0.45446	0.481861	4.71547e-06	0.0301431	0.000239351	0.329495	0.293271	0.452222
BBS2	1.51e-24	1.26424e-12	7.57419e-12	0.00247472	-1.04986	-0.902253	-0.775025	-0.676682	7.3597e-09	0.00459041	0.00757528	-0.62134	-0.479666	-0.355275
BCAR3	4.32851e-95	1.70365e-43	3.53893e-28	8.5003e-06	-2.59846	-1.955	-1.91381	-1.28484	8.4836e-15	0.00106337	4.43225e-05	-1.19498	-0.668166	-0.504617
BCL2	2.46212e-23	1.02331e-09	3.57906e-19	0.00390661	-1.0597	-0.985889	-0.957372	-0.55899	4.39413e-07	0.0022636	0.00201225	-0.518775	-0.545085	-0.386846
BDKRB2	2.7058e-09	0.0030996	2.95491e-07	0.000211298	0.585792	0.505286	0.795663	0.885944	4.26415e-05	0.000806295	5.57552e-06	0.483439	0.837069	0.825208
BDNF-AS	5.88195e-25	1.06211e-07	1.06488e-19	0.000368784	-1.71093	-1.04783	-1.51615	-1.11266	4.74519e-05	0.0237259	0.00201186	-0.783489	-0.887744	-0.412104
BEND3	1.51682e-16	2.24909e-09	9.18248e-06	0.00134517	0.836122	0.763241	0.761855	1.01817	7.5159e-05	0.028863	0.00909946	0.545158	0.440713	0.498263
BIRC5	8.3659e-25	6.54539e-18	1.0117e-11	6.99427e-06	1.43485	1.96184	1.69274	1.13951	5.28707e-06	0.00906104	0.000102191	0.754802	0.997264	0.976558
BLM	4.00412e-33	3.22091e-28	5.99381e-21	0.000117705	1.39371	2.04525	1.39667	1.36342	1.10688e-09	0.0059664	0.00024793	0.761988	0.816377	0.756222
BLNK	9.53809e-45	1.38997e-23	2.51067e-19	0.00027811	1.32946	1.71998	1.1514	0.756838	1.90367e-06	0.00294864	0.0049673	0.572648	0.779385	0.417626
BMP3	4.30368e-18	3.30222e-07	0.00047578	0.00832976	-3.26871	-2.22802	-1.48707	-1.61393	3.77012e-07	0.000351742	3.55504e-06	-2.04602	-1.72442	-1.49274
BOC	4.11494e-28	5.29042e-15	1.58261e-12	0.000134147	-1.15506	-1.32793	-0.956702	-0.655269	1.22906e-07	0.000169647	0.0124089	-0.894603	-0.918481	-0.513818
BRCA2	8.42087e-17	2.07781e-14	1.31799e-06	0.00400524	0.820456	1.49953	1.10788	1.07202	1.12678e-07	0.015925	0.00235009	0.570971	0.552601	0.421466
BTC	1.93997e-51	8.1225e-36	2.28896e-54	5.76131e-28	-4.64049	-4.03437	-4.30769	-3.69771	9.6679e-22	0.00483634	1.13093e-05	-3.20718	-2.23152	-1.9817
BTG3	1.30686e-17	2.05382e-19	0.00738626	0.00147223	0.590053	1.13266	0.232361	0.499643	0.00262361	0.00962584	0.0227804	0.300192	0.491729	0.284234
BUB1	1.91091e-15	7.26459e-29	1.19017e-20	2.23405e-09	1.17449	2.03774	1.56081	1.80577	1.70437e-07	0.0356594	3.02542e-05	0.725758	0.790928	0.796209
BYSL	4.80826e-25	0.00726801	6.99344e-09	0.00304348	0.728151	0.474779	0.77262	0.499655	3.42724e-05	0.0273117	0.0443018	0.530669	0.514503	0.36543
BZW1	2.04313e-35	4.25433e-36	2.3495e-21	2.85686e-09	1.17745	1.40228	0.944381	0.815908	1.07313e-09	0.00176777	0.00028108	0.74453	0.864201	0.530565
C10orf99	4.92516e-29	3.70289e-46	1.59288e-32	2.26009e-22	3.28208	5.14377	3.88721	3.59029	1.02344e-06	0.000677586	2.03585e-05	1.70954	2.582	2.0651
C12orf56	4.95502e-33	1.01192e-26	5.54659e-17	5.1735e-06	1.50265	2.82499	1.89542	2.49553	2.26959e-06	0.0275518	4.44332e-05	0.783889	0.892852	1.01604
C12orf75	7.73316e-23	1.69037e-15	5.68831e-14	0.00104327	1.21107	1.12014	1.20489	0.924123	7.53103e-08	0.00217136	0.00159806	0.826019	0.757553	0.522298
C14orf132	5.0356e-69	4.293e-38	1.3853e-19	1.52227e-05	-2.57205	-1.95028	-1.55515	-1.23042	6.23817e-16	0.00344844	0.0262107	-1.31881	-0.946831	-0.461064
C1QBP	1.40945e-27	4.8952e-10	4.5914e-08	4.64806e-05	0.863504	0.858156	0.831985	0.648817	0.00148064	0.00243239	0.00411433	0.418911	0.823171	0.463175
C2CD2	1.24808e-23	5.57359e-06	9.09301e-14	0.0101323	-1.21112	-0.69888	-1.08631	-0.571132	1.28284e-09	0.00150824	0.0326569	-0.771563	-0.600633	-0.315481
C5orf46	9.68597e-19	4.77123e-11	5.99143e-28	2.61459e-06	-2.94605	-2.54135	-3.37023	-2.42386	5.13001e-12	0.0161769	0.00495233	-2.36224	-1.7203	-0.997669
C6orf62	3.80888e-14	0.000174396	9.30234e-06	0.00458038	0.47427	0.620023	0.478164	0.310888	2.54803e-05	0.0347826	3.90773e-05	0.257685	0.254432	0.325167
C9orf152	2.0438e-40	7.60863e-06	0.00577838	0.00679385	-4.05199	-1.65849	-1.35275	-1.0915	4.51801e-05	0.0300912	0.000375338	-1.13478	-0.780807	-0.844837
CA13	6.53432e-22	1.50169e-07	4.59812e-13	4.14277e-07	-1.08357	-0.908988	-1.2005	-1.1948	3.5122e-09	0.00337157	0.0068026	-0.624262	-0.756182	-0.485085
CAB39	8.58544e-10	1.41e-15	0.0253409	0.00969982	0.321011	0.733306	0.220774	0.356791	0.000815713	0.0346957	0.00198751	0.335634	0.300743	0.435773
CAB39L	4.81213e-39	1.92296e-07	2.56212e-10	3.88456e-05	-1.66713	-0.911441	-1.19517	-1.37768	3.14096e-06	0.000752336	8.89114e-05	-0.605615	-0.701366	-0.6444
CACNA2D2	2.12934e-20	6.84217e-25	5.18435e-22	1.28015e-05	-1.65481	-2.13163	-1.77445	-1.36713	4.12158e-06	0.00852882	0.0402049	-0.826427	-0.537685	-0.51254
CACNB4	1.12974e-15	2.68824e-35	9.21025e-11	1.14998e-12	1.02195	2.71097	1.49205	1.79974	5.9624e-08	0.00404708	0.0159992	1.01032	1.07166	0.616533
CADM3	5.86108e-22	3.64911e-12	1.19089e-10	0.0268115	-2.25627	-1.47036	-1.45733	-1.26423	3.82658e-10	0.0100102	0.00050503	-1.44909	-0.888958	-1.02966
CADPS	1.27897e-20	3.08055e-06	0.00229468	0.019815	-1.87553	-1.52772	-0.991239	-1.38749	9.70022e-05	0.0364367	0.00448963	-1.06209	-0.923093	-0.765366
CALM1	7.0942e-12	5.12275e-14	2.03481e-05	0.00213171	0.567698	0.580902	0.370144	0.306373	8.51206e-06	0.000698662	0.0257024	0.472203	0.604499	0.350945
CALML3	2.51991e-38	1.73583e-13	6.20395e-15	2.87677e-08	1.6276	2.17044	1.63262	1.22132	4.98372e-05	0.00496202	0.00213654	0.69828	1.20952	1.16909
CALR	8.81028e-39	0.0130015	2.49138e-07	0.000164052	0.951482	0.480679	0.599392	0.480425	0.000455924	0.0152597	1.27407e-05	0.492908	0.797164	0.882876
CAMSAP1	1.55458e-12	4.81407e-14	0.0299686	1.0453e-05	0.421163	0.73884	0.302473	0.577377	9.13488e-06	0.046005	0.000620796	0.292697	0.338388	0.362207
CAP1	1.15924e-15	0.00137554	0.00185371	0.0185703	0.485116	0.397861	0.269971	0.317654	0.000470663	0.0340647	0.000220668	0.370574	0.586989	0.472715
CAPZA1	3.15402e-17	1.24503e-21	7.82711e-11	7.35114e-06	0.449389	1.09337	0.549383	0.541337	0.000225617	0.00305435	0.000146664	0.319496	0.535931	0.330078
CARD6	5.51297e-23	8.0357e-25	2.38486e-29	1.69742e-12	2.06417	1.94977	2.03854	2.22171	0.000132373	0.0233471	0.00234944	0.801116	0.742881	0.576296
CASP10	1.07363e-25	2.52931e-09	5.90575e-15	0.00132728	1.17771	0.634939	0.993376	0.856802	4.02515e-05	0.0136143	0.0356889	0.504891	0.421571	0.235698
CASP4	2.86413e-23	2.71359e-15	4.11158e-13	1.00138e-05	0.789676	1.10596	0.825697	0.697702	0.00887021	0.0156625	0.00520064	0.265731	0.550692	0.444625
CASP7	8.5171e-26	1.37351e-22	2.61792e-09	4.16824e-06	1.27209	1.05779	0.940564	0.973071	0.00249374	0.00241515	2.39811e-05	0.36024	0.540189	0.557261
CBX2	2.48327e-39	2.55041e-08	6.355e-22	2.75011e-09	1.24407	1.13769	1.14542	1.36576	3.78659e-05	0.0358489	0.00196518	0.62212	0.729098	0.786243
CBX7	1.51109e-37	4.47738e-34	1.51546e-13	2.75467e-05	-0.976567	-1.49784	-0.958795	-0.970786	2.21191e-07	3.5691e-05	0.00123383	-0.581038	-0.72519	-0.563869
CCDC137	1.60269e-25	0.0463016	0.000721798	0.00900034	0.567266	0.443923	0.460665	0.543845	0.00100842	0.000564616	5.54998e-07	0.282883	0.654046	1.1836
CCDC86	6.23895e-06	0.00113295	0.0080597	0.0271573	0.424218	0.653876	0.381244	0.326672	0.000307635	0.0405581	0.0488386	0.452191	0.548863	0.415403
CCDC88C	0.00239231	0.0175201	0.0391103	0.0199703	0.280352	0.374735	0.343814	0.380288	0.01239	0.0120045	0.00347019	0.258879	0.530005	0.397344
CCL2	2.7774e-14	8.25276e-06	4.22312e-06	4.52459e-05	1.70091	1.11842	1.50047	1.61721	0.0428031	6.79756e-05	0.000178466	0.758371	1.95489	1.41054
CCL22	7.50238e-17	1.50462e-07	2.67233e-08	8.92489e-07	1.65355	1.60508	1.54347	1.9893	0.00831648	2.47967e-07	0.000225631	0.964922	2.63363	1.37342
CCNA2	5.3241e-26	3.35316e-41	4.5098e-21	5.39851e-11	1.39385	2.0176	1.58375	1.78792	4.87171e-06	0.00656804	2.94371e-06	0.703935	0.998039	0.708372
CCNB1	1.07339e-37	2.03399e-35	6.29104e-25	1.37801e-13	1.86911	2.15766	2.05018	1.85095	2.09086e-08	0.000372073	9.34314e-08	0.954761	1.4318	1.1897
CCNB2	1.95715e-26	1.37181e-30	1.16754e-13	1.07543e-05	1.33754	1.81492	1.48443	1.16538	0.000109167	0.00299072	0.00347273	0.61892	0.809888	0.358982
CCNE1	6.36245e-44	3.09805e-36	4.63291e-21	5.50282e-06	2.0474	2.52079	2.01895	1.96757	8.01367e-07	0.00544476	4.85543e-06	0.886631	0.788829	1.43907
CCR7	3.01314e-22	2.0826e-25	1.72823e-26	8.80229e-06	1.97483	2.32409	2.46512	1.77117	9.46846e-05	5.9314e-07	2.39188e-06	1.17264	1.84947	1.60309
CCT2	8.52212e-18	4.83498e-23	1.18286e-09	0.00017926	0.7164	0.821272	0.684241	0.583189	0.00083086	0.00341315	0.00727454	0.455476	0.570915	0.481141
CCT3	6.26186e-26	4.68933e-11	3.70335e-08	0.000361339	0.752689	0.642884	0.590548	0.586557	0.00108469	0.00901075	0.00513118	0.407336	0.643587	0.383792
CCT5	3.96406e-26	8.75449e-16	3.99077e-11	6.49227e-05	0.844765	0.89825	0.732998	0.653267	0.000159439	0.0107294	0.000116192	0.496071	0.730534	0.647471
CCT6A	6.69619e-26	5.227e-41	1.27253e-11	0.00038441	0.664391	0.87463	0.551731	0.533349	0.00102525	0.0442217	0.00388701	0.351538	0.527813	0.427625
CCT7	4.95378e-23	0.00137081	0.000119861	0.0149704	0.583355	0.439456	0.453036	0.337576	0.022117	0.0180911	0.00127489	0.273532	0.626481	0.507731
CD177	1.97846e-21	2.00188e-07	4.07641e-06	0.00170909	4.18556	3.0672	2.85991	2.26497	1.32753e-07	1.02004e-06	4.06444e-07	3.67054	4.12557	3.31371
CD2	1.95485e-19	0.000187897	3.79192e-22	6.17669e-06	1.86692	0.878314	1.56194	1.17713	3.20857e-05	3.14184e-06	0.0274141	1.14389	1.80542	0.759775
CD274	3.11432e-25	2.83486e-71	9.40894e-24	4.00241e-08	3.05143	3.23597	3.28403	2.85012	8.78223e-09	3.28222e-07	4.82092e-05	1.48785	1.4784	1.36653
CD34	4.89852e-15	3.14057e-14	2.45717e-06	0.0156772	-1.37591	-1.19257	-0.861865	-0.899441	0.000199749	0.0386036	0.00301587	-0.812198	-0.366806	-0.675951
CD3D	8.19982e-20	0.0104721	1.61121e-13	0.000481392	1.85555	0.598256	1.40658	1.25376	0.000299646	1.6715e-06	0.0207434	1.02532	2.01112	0.872899
CD47	4.95605e-38	9.02225e-22	1.15255e-13	9.58828e-10	1.0103	1.01255	0.815312	0.638124	1.72419e-08	0.00591892	0.00665152	0.627424	0.596945	0.31846
CD80	4.30372e-12	1.56181e-16	5.58355e-13	0.0458914	1.95342	3.49367	2.89434	2.03712	2.90375e-06	1.33672e-07	0.000988524	1.49327	1.88671	1.27747
CD83	1.41627e-19	1.90103e-06	8.98463e-09	1.58873e-05	1.53312	0.98521	1.05868	1.10411	2.42823e-06	1.64781e-05	0.00697403	1.03481	1.59372	0.76453
CDC20	1.77195e-22	5.13218e-15	4.46647e-15	1.0667e-09	1.42433	1.88577	1.74388	1.7377	5.19706e-07	0.00189017	0.000372416	0.784665	1.37789	0.942683
CDC25A	3.38215e-47	9.95711e-17	3.86774e-24	1.74575e-06	1.65154	1.48587	1.64061	1.51242	7.19713e-09	0.00636332	1.1806e-05	1.08991	1.0804	1.01374
CDC25B	1.72974e-32	1.65226e-12	1.04567e-24	6.55559e-10	1.41861	1.13344	1.58934	1.13893	3.2546e-10	0.000481132	4.14183e-07	0.86956	0.837868	0.976694
CDC42EP1	3.49145e-25	5.06213e-05	0.000168627	1.2654e-06	0.915933	0.824238	0.601962	0.674097	0.000164877	0.0344947	0.000375816	0.520407	0.531582	0.72564
CDC42SE1	4.11708e-20	6.88443e-06	4.49332e-13	0.00051252	0.500715	0.480175	0.622905	0.562112	3.21409e-06	1.29637e-05	9.2241e-07	0.302035	0.455091	0.514442
CDC45	4.00524e-33	7.51451e-14	2.80945e-15	2.04006e-07	1.4534	1.7158	1.71343	1.73979	4.8972e-08	0.00681876	0.000261468	0.883359	1.00459	0.993847
CDC6	2.93592e-36	3.35191e-22	1.41649e-25	1.71389e-06	1.37306	1.67542	1.56439	1.23786	6.31071e-08	0.00836863	1.35849e-07	0.859825	0.731266	1.08619
CDCA5	1.13501e-25	5.5625e-11	1.77798e-15	1.23284e-07	1.25876	1.26634	1.39787	1.39192	3.48088e-08	0.0293991	1.92434e-07	0.766553	0.865083	1.28071
CDCA8	2.68241e-21	5.23246e-11	3.8081e-13	1.28531e-07	1.07955	1.15862	1.20884	1.22496	0.000146467	0.00208761	6.66432e-05	0.467162	1.14724	0.867579
CDH12	2.16834e-29	2.92314e-11	2.38335e-12	9.55935e-06	-4.16975	-2.30296	-2.43674	-2.20548	7.78006e-05	0.00610998	0.00110451	-1.70159	-1.53358	-1.12499
CDH19	6.51884e-06	0.000584794	0.00105215	0.0254472	-0.86099	-0.786031	-0.885204	-0.879259	0.00813693	0.00518344	0.000441832	0.542294	-0.953879	-0.673682
CDH26	1.32112e-38	6.18385e-39	2.54559e-20	9.16027e-09	2.62746	2.79081	2.68212	3.0581	6.61151e-07	0.000622016	0.00403186	1.20384	1.23519	0.630118
CDH3	4.74369e-31	5.79397e-11	3.88187e-10	1.84267e-07	1.72104	1.49679	1.58538	1.45918	2.43555e-08	2.83457e-07	3.09587e-09	1.30719	2.1803	1.76847
CDK1	6.14121e-23	5.27227e-32	6.46718e-18	1.27806e-07	1.2758	2.49786	1.43833	1.334	1.48914e-06	0.0373928	0.00888035	0.751331	0.783363	0.656878
CDK2AP2	1.27513e-14	0.019517	5.85816e-09	0.0195044	0.837417	0.492535	0.649089	0.34288	5.5967e-06	0.00063678	0.000429288	0.556511	0.850585	0.878668
CDK5R1	3.79764e-49	4.21676e-42	5.52728e-26	5.70354e-12	1.61486	2.44162	1.74109	1.72708	1.41262e-08	0.00251786	2.59653e-05	0.709445	1.01716	0.849479
CDKN3	8.6787e-21	6.01614e-27	2.46377e-08	0.00334655	1.23167	2.16717	1.42353	0.915698	7.78794e-07	0.00998478	5.29662e-05	0.808426	0.89174	0.850743
CDYL2	7.25901e-13	0.00182225	3.66313e-06	0.0128766	0.961421	0.505716	0.57896	0.605737	3.98612e-07	0.0013875	0.000219979	0.744323	0.962075	0.569529
CENPE	2.31709e-24	3.21613e-33	8.64746e-10	3.12494e-06	1.25528	2.79262	1.39528	1.65443	7.14349e-07	0.0482243	2.29871e-05	0.638062	0.670059	0.810571
CENPK	4.60653e-15	1.51496e-08	6.22625e-08	0.00167419	0.792876	1.35104	0.878274	0.981829	0.00200269	0.0387648	0.00599201	0.402935	0.443531	0.496408
CENPL	1.25059e-17	2.3233e-09	1.88744e-09	0.0190417	0.607737	0.896784	0.631412	0.494405	1.46575e-05	0.0342055	0.0039479	0.44461	0.379977	0.255985
CENPN	2.26607e-28	2.4487e-44	1.56759e-19	6.52026e-06	1.22468	1.64245	1.33219	1.18935	5.553e-09	0.0156902	1.50025e-07	0.854212	0.572984	0.994457
CENPW	9.02985e-19	3.19738e-09	5.11057e-06	0.0275836	0.998983	1.15026	0.993367	0.542282	0.000437603	0.0359504	0.0335114	0.543195	0.957942	0.503684
CEP55	4.51224e-26	1.79898e-34	1.20637e-14	7.82895e-11	1.43845	2.93568	1.46022	1.87823	1.19275e-09	0.021315	1.32602e-06	0.995913	0.912575	1.13228
CFL1	6.2035e-19	0.00524126	3.24001e-08	0.0326104	0.659457	0.465589	0.587049	0.27365	0.000510451	0.000130633	4.88368e-06	0.456299	0.91463	0.74679
CH25H	5.33107e-13	1.89932e-06	2.86608e-10	6.73087e-06	1.60559	1.2525	1.73776	2.1298	5.25501e-07	1.27379e-10	0.000637365	2.16297	2.46743	1.26397
CHAC1	2.56058e-15	5.06674e-14	5.70629e-16	0.000122298	3.74348	4.22417	4.05283	2.45008	3.32328e-12	0.00213619	0.00112965	2.92479	2.47155	2.21729
CHAD	1.8009e-27	5.80276e-37	2.51876e-28	2.99661e-05	-1.84251	-3.469	-2.8221	-1.8927	5.92517e-06	0.00619632	0.0262	-1.2141	-0.723755	-0.735716
CHEK1	3.14939e-25	2.73945e-25	8.98674e-17	1.52949e-05	0.830989	1.44344	1.05707	1.12411	9.95995e-07	0.0206279	4.13753e-06	0.500823	0.524346	0.535445
CHI3L2	2.39732e-21	1.27527e-21	3.1845e-08	4.3172e-20	3.29256	3.9413	2.6428	2.87229	0.00203517	0.00118522	0.0265884	1.2442	1.77961	0.925536
CHN1	2.07343e-07	1.37746e-05	1.3123e-07	0.00869951	0.709726	0.661715	0.996178	0.831796	0.000181093	0.00110915	0.0214712	0.711952	0.791575	0.443096
CHPT1	1.28954e-20	6.40303e-07	6.5214e-05	0.000517354	-1.10498	-0.921625	-0.694908	-0.934275	7.50168e-05	0.000862027	0.00128248	-0.453365	-0.675949	-0.652749
CHST1	5.52203e-14	8.19995e-08	4.74498e-14	0.000130185	2.23669	1.30106	2.0196	1.61014	5.59813e-07	0.0126217	0.0141864	1.69173	1.09036	0.976919
CHST11	3.73002e-10	8.08903e-08	2.75322e-14	0.0254183	0.922551	0.696021	0.968908	0.549204	0.00965051	0.0381591	0.0242448	0.397605	0.606332	0.420692
CIAPIN1	5.70051e-27	0.00202523	1.50053e-11	0.000527276	0.677278	0.528151	0.655087	0.45972	4.50439e-06	0.001728	7.62239e-06	0.401649	0.509334	0.414082
CKAP4	4.90952e-42	9.77551e-40	1.44895e-18	1.06841e-09	1.30731	1.38657	1.10891	0.900885	1.58461e-06	0.00293031	5.31739e-06	0.498503	0.709838	0.872411
CKAP5	1.71477e-13	8.24451e-13	0.00628273	6.32626e-05	0.427179	0.657511	0.318368	0.48313	0.000111052	0.01761	1.57331e-05	0.248288	0.366481	0.402628
CKMT1A	4.31008e-23	2.48804e-10	4.93501e-15	5.36924e-06	1.37967	1.30999	1.46572	1.04454	2.62607e-09	0.0304461	0.00540604	0.626995	0.770325	0.48152
CKMT1B	5.38668e-28	7.11979e-14	2.23224e-18	6.30682e-05	1.50636	1.7123	1.48997	1.09884	4.28409e-10	0.0221886	0.00608727	0.671529	0.685728	0.421083
CKS2	2.32456e-22	2.73227e-13	2.88913e-13	8.93412e-08	1.30654	1.17562	1.52056	1.28893	1.05296e-06	0.00279464	0.0279131	0.807418	1.13324	0.600711
CLCA2	4.00695e-43	4.52929e-39	2.65336e-19	7.58237e-10	1.19946	1.77932	1.1237	1.06923	9.70449e-05	0.000471653	0.00107121	0.496345	1.021	0.726998
CLCN3	5.50218e-23	9.29851e-42	4.39923e-06	8.70705e-05	0.598058	1.07456	0.439421	0.709497	0.00345452	0.00727674	0.0124494	0.236633	0.415565	0.294996
CLDN16	1.96682e-42	2.37513e-11	1.14723e-19	1.11189e-05	-2.14916	-2.16406	-1.97841	-1.75848	4.60117e-08	0.044175	0.0134121	-1.09193	-0.969658	-0.550132
CLDN23	3.55787e-32	1.57402e-23	1.42159e-23	1.80544e-12	-2.89126	-2.44792	-2.35717	-1.77674	1.09358e-09	0.000165837	0.00862717	-1.55618	-1.12694	-0.964057
CLDN8	8.34501e-50	5.13167e-19	1.15364e-10	0.000137768	-3.15108	-2.48254	-2.06647	-1.4421	4.60304e-06	0.022665	1.80105e-05	-1.3199	-1.00332	-1.09857
CLEC7A	2.18894e-40	6.50347e-66	3.48151e-38	3.92711e-12	2.71471	2.63865	2.57669	2.01739	3.19021e-12	4.91796e-07	0.0285821	1.60491	1.88921	0.636169
CLSPN	1.29294e-27	2.61144e-19	1.17899e-14	7.21286e-06	1.2447	2.0607	1.46708	1.55735	2.24439e-07	0.0206148	2.12263e-07	0.762128	0.760896	1.05022
CMPK2	6.0443e-08	2.11787e-24	1.15902e-05	4.00398e-11	2.06715	2.56759	2.07329	2.27416	1.89532e-13	4.41836e-05	0.000676919	2.03886	1.42322	1.12775
CMTR2	8.64403e-19	4.63754e-19	3.83314e-06	0.00613583	0.592893	0.958765	0.525767	0.514689	1.60774e-05	0.0230883	0.00156557	0.342744	0.465873	0.358835
CNDP2	8.92706e-22	3.76762e-05	1.41601e-13	1.79635e-09	0.908743	0.787342	0.842939	0.699987	0.00748528	0.0353888	0.00092351	0.203512	0.757692	0.378942
CNFN	1.7308e-43	6.43432e-36	2.817e-25	5.84425e-10	2.2369	2.83308	2.27184	2.45976	1.02404e-07	7.28045e-06	1.74184e-07	1.03952	1.83606	2.21946
CNGB1	2.2448e-20	7.61284e-09	3.41684e-13	0.000103445	3.73715	2.91853	3.50468	3.05233	1.12025e-09	0.000104043	0.0210558	2.52894	3.71877	1.37317
CNIH3	0.000603393	4.76004e-06	0.00228708	0.00736316	-0.38254	-0.807349	-0.413329	-0.772384	0.000429431	0.0249434	1.82973e-05	-0.480204	-0.445804	-0.757664
CNKSR2	1.17274e-19	0.0038925	1.26261e-07	1.42269e-05	-2.72468	-1.00114	-1.54189	-1.88949	3.48105e-08	0.00368195	4.07029e-05	-1.23993	-0.957537	-1.10934
CNOT11	9.11343e-37	1.61468e-11	1.17848e-17	0.0027012	0.555508	0.76422	0.571621	0.442262	0.000240814	0.00128309	0.00247906	0.255364	0.453932	0.259624
CNOT6	1.32838e-14	3.8889e-26	1.23525e-06	1.13731e-07	0.492212	0.982278	0.532642	0.761596	1.8108e-05	0.0169287	0.0328031	0.267291	0.307265	0.256417
CNTN2	2.15757e-36	1.76914e-23	2.32914e-23	0.00402479	-2.32331	-2.4061	-1.99137	-1.30611	5.74767e-09	0.00190722	0.0125804	-1.30372	-0.472976	-0.354235
COASY	1.02032e-18	0.0408578	2.26414e-08	0.00173958	0.493008	0.268383	0.484003	0.406499	0.000680366	0.015306	5.83562e-05	0.265276	0.470884	0.777441
COPB2	4.09e-24	8.59746e-14	9.2977e-13	0.00323701	0.559316	0.535212	0.483761	0.350817	1.84772e-05	0.000729986	5.31914e-05	0.291148	0.45554	0.323745
COTL1	5.22731e-40	5.26026e-05	1.30389e-11	0.0148966	1.66094	0.5498	1.22211	0.431423	2.81463e-08	2.81989e-08	0.00222521	1.16393	1.4826	0.622682
COX10	1.09747e-21	6.12825e-24	2.02849e-14	0.000760451	0.708294	0.969745	0.749772	0.524537	2.53476e-05	0.000339433	0.017301	0.36928	0.481616	0.265491
COX5A	4.8945e-38	0.000162702	3.58566e-07	0.00849374	0.842785	0.655465	0.613958	0.32599	0.00649087	0.0115473	0.0425967	0.305676	0.69855	0.282233
CPSF2	1.2633e-08	4.95223e-15	7.20058e-06	7.49428e-07	0.32261	0.776351	0.333535	0.583141	0.00769554	0.0274897	0.0182577	0.202275	0.212739	0.306781
CRABP2	5.3208e-40	2.9319e-17	2.83938e-38	8.11788e-11	2.32676	2.10133	2.33477	1.8191	4.7966e-09	4.15873e-06	1.22368e-05	0.992688	1.84802	1.21819
CROT	4.1724e-13	1.22297e-15	5.84598e-10	0.0017678	0.692586	0.877739	0.674309	0.834128	0.0048018	0.0143731	0.0429518	0.294228	0.490589	0.294451
CSNK1A1	2.87607e-43	1.38021e-31	2.59818e-06	2.31366e-06	0.71118	1.06197	0.534742	0.798109	2.18091e-06	9.28356e-05	0.000203073	0.456828	0.597424	0.450715
CSNK1G2	2.09899e-33	0.0376569	2.45108e-08	0.00193314	0.708781	0.353649	0.569842	0.376016	4.95741e-06	0.0201724	0.00526427	0.39659	0.405738	0.685435
CST7	2.4684e-19	0.000818563	1.22016e-07	0.00123923	1.83119	0.988605	1.0033	0.915986	2.75889e-05	8.07276e-08	0.000705798	1.12484	2.13433	0.955713
CSTA	3.12885e-24	9.12271e-23	8.45801e-12	3.56907e-06	1.25695	2.11534	1.2249	1.55267	0.00581445	0.00899325	0.00398636	0.438449	0.931086	0.929951
CSTB	7.16853e-40	1.34573e-09	2.91691e-10	6.18456e-07	1.68959	1.1848	1.14668	0.830356	4.41206e-05	0.00328337	2.02336e-05	0.716102	2.03131	0.893876
CTLA4	3.98952e-12	8.70843e-15	1.87522e-20	0.0115802	2.28776	2.39616	2.44168	1.33995	6.56068e-05	3.10747e-09	0.00651835	1.55755	2.71791	1.34357
CTPS1	1.24186e-36	4.22233e-21	2.16705e-17	3.90274e-06	1.2821	1.19144	1.15127	0.85141	2.78451e-08	0.00150561	1.60435e-05	0.771928	0.744409	0.602596
CTPS2	2.46361e-16	8.76069e-05	1.21792e-09	0.0102515	-0.506487	-0.406795	-0.446605	-0.409296	9.89007e-06	0.0440443	0.00108157	-0.28784	-0.315012	-0.266269
CTR9	8.87208e-07	7.26923e-14	0.00224921	6.65367e-05	0.282567	0.590027	0.251771	0.435238	0.000621441	0.0371633	0.00104433	0.294389	0.364143	0.497974
CTSC	7.02343e-38	1.31683e-25	1.69597e-16	1.07941e-25	1.72412	1.15419	1.26797	0.876517	1.09267e-11	2.27118e-07	0.000598163	1.51707	1.8583	0.820966
CTSL	6.10593e-28	0.00234972	1.51495e-11	0.0217055	1.78733	0.479015	1.09169	0.372872	5.93111e-07	0.00630101	0.000306299	1.01823	1.34957	0.972149
CWH43	5.67188e-30	1.18966e-12	0.00374369	0.00467747	0.691319	1.09821	0.517302	0.697306	0.00245088	0.0356357	0.0155809	0.23543	0.46345	0.435147
CXCL1	9.04475e-21	3.2963e-56	2.10261e-15	6.93032e-10	4.40446	5.86665	5.68483	4.38413	1.3985e-07	1.3839e-06	7.34939e-06	2.7166	2.89063	2.85877
CXCL10	0.00428836	8.46417e-09	3.23074e-07	1.07354e-09	1.61295	2.47962	2.16599	3.27167	2.44926e-05	0.00546887	0.0128782	2.26986	3.37183	1.39731
CXCL16	3.82275e-15	3.81501e-11	1.35967e-08	3.08265e-05	0.762916	0.715686	0.699736	0.609432	0.00056636	0.00880941	0.00187285	0.506563	0.715659	0.577613
CXCL17	2.39647e-16	6.10662e-15	2.50775e-27	0.0131506	2.2064	3.15705	3.76053	1.68874	0.00018241	0.02111	0.00160036	1.07074	0.824437	0.853503
CXCL2	8.77614e-22	1.36075e-13	6.26456e-10	0.000479653	2.47117	3.72682	2.85001	2.89498	0.000559563	0.046731	0.00164229	1.24542	1.22587	1.85403
CXCL9	8.91402e-07	2.07217e-07	4.6672e-08	2.3912e-08	2.47549	2.84193	2.41971	2.65145	3.30549e-05	0.000413009	0.0308357	2.01799	3.21873	1.13231
CYBRD1	8.6695e-22	0.000146444	0.000232285	0.0143057	-1.58514	-0.925021	-0.738132	-0.803307	1.73254e-11	0.0147943	5.54719e-06	-0.953787	-0.64632	-0.941873
CYCS	3.4543e-30	5.54342e-24	4.61375e-17	2.72528e-06	1.19421	1.85403	1.07118	0.880412	6.11327e-06	0.00290895	0.000421702	0.682582	0.578874	0.708261
CYP27C1	8.94763e-28	6.44128e-06	1.18588e-08	2.2462e-06	1.05935	0.822652	0.917805	1.30655	2.16438e-11	0.0133672	7.62299e-05	0.808797	0.650865	0.697596
CYP2J2	1.75565e-12	1.2703e-08	1.01185e-11	2.05445e-08	-1.71039	-1.08658	-1.62858	-1.62649	1.82917e-09	0.000535753	0.00828746	-1.35206	-1.29715	-0.724073
CYP2S1	2.40709e-19	1.32589e-12	5.15508e-18	2.53392e-09	1.22857	1.41352	1.36663	1.66788	0.0021631	0.00967038	0.00769224	0.661539	0.860156	0.673645
CYP39A1	9.874e-37	6.73266e-09	3.34036e-19	0.0130526	-1.64347	-1.10905	-1.26446	-0.502088	2.01507e-16	0.0263683	0.0399245	-1.08516	-0.933451	-0.384595
CYSRT1	1.73144e-27	3.5757e-07	2.61632e-11	0.00109507	1.14553	1.28836	1.19249	1.27752	0.00462446	0.0132501	0.00148905	0.443624	0.875443	1.71683
DACT3	1.5691e-08	1.67839e-10	0.000123568	0.0212301	-0.876759	-1.31885	-0.746154	-0.831575	0.0334408	0.00014568	0.00402245	-0.379457	-0.802091	-0.717435
DCAF16	3.73166e-17	0.0136699	0.00274636	0.0216978	-0.413632	-0.275193	-0.559447	-0.303852	2.20493e-07	0.0139009	9.67235e-05	-0.284302	-0.324454	-0.28296
DCUN1D3	7.82921e-26	1.99098e-57	1.8467e-08	7.07563e-05	1.10056	1.22032	0.692839	0.814203	2.21903e-08	0.0146839	0.0165391	0.586212	0.56742	0.309765
DDIAS	1.0677e-27	2.4074e-24	2.1881e-26	6.24776e-05	1.15781	1.88304	1.37771	1.18203	4.22575e-08	0.00363977	4.9559e-06	0.69051	0.808212	0.982125
DDX21	4.65095e-19	1.78451e-38	4.94743e-08	6.98674e-08	0.853503	1.47978	0.842841	1.0052	7.8217e-06	0.000662271	0.000255445	0.69479	0.826199	0.839377
DDX28	6.29936e-33	6.40744e-06	7.48738e-08	0.000525191	0.814642	0.596762	0.66316	0.502261	0.00104496	0.0044001	4.32999e-05	0.396671	0.589125	0.558786
DDX39A	5.31905e-31	6.66905e-11	7.98232e-26	1.41232e-09	1.11023	1.05407	1.26849	0.984035	8.98173e-10	0.0233022	8.16489e-06	0.706572	0.632998	1.00847
DDX58	1.86766e-09	3.04622e-21	2.01516e-07	8.14772e-10	0.810469	1.4715	1.03872	1.36134	0.000113317	0.0163081	8.13531e-05	0.44324	0.641867	0.533299
DDX60L	1.08265e-10	1.7564e-16	1.64603e-07	9.32087e-05	1.21835	1.61975	1.49658	1.34895	9.57862e-06	0.0246547	4.87245e-05	0.729902	0.623993	0.634231
DEFB4A	6.21181e-08	5.14228e-30	6.12084e-22	3.20473e-15	3.72833	10.4119	7.26188	5.44115	2.06181e-05	0.00549766	0.00429562	2.69278	4.03129	3.30614
DENR	2.7097e-21	1.54732e-09	1.03348e-07	0.0322507	0.527679	0.774701	0.408864	0.271293	0.00598036	0.00990739	0.00467357	0.238594	0.391447	0.351866
DEPDC1B	4.71724e-33	6.69976e-38	2.70546e-21	9.25368e-07	1.57002	2.50179	1.72725	1.80821	2.03422e-08	0.028475	6.89579e-06	0.807093	0.766301	0.785386
DIS3L	3.47948e-26	7.77417e-08	2.6403e-06	0.0478523	-0.48534	-0.420998	-0.359294	-0.231748	2.96714e-10	0.0214474	0.00481903	-0.374558	-0.260873	-0.216581
DIXDC1	5.00387e-21	5.14696e-09	8.37108e-07	0.0187883	-1.14164	-0.993498	-0.832727	-0.673384	5.01744e-07	0.00993038	1.36697e-07	-0.515384	-0.419753	-0.660562
DKC1	2.47822e-10	7.15596e-10	3.09982e-06	0.0120683	0.503888	0.638864	0.462579	0.440761	0.0103632	0.00362309	0.00150701	0.300366	0.620838	0.522355
DLGAP5	2.81685e-30	6.04039e-38	1.44323e-20	3.7822e-07	1.54541	2.59757	1.83459	1.60708	9.49233e-07	0.0235061	1.67347e-07	0.838234	0.921691	1.16065
DMD	1.48618e-17	4.69429e-14	2.7156e-19	0.00648237	-1.05708	-0.845955	-1.17981	-0.580213	0.0349672	0.00298322	0.000834516	-0.161481	-0.61047	-0.423014
DMGDH	7.79822e-10	7.51635e-05	0.01327	0.0116256	-0.917635	-1.0199	-0.542936	-0.973217	0.0421878	0.012111	1.34738e-05	-0.408203	-0.640095	-0.861571
DNA2	2.54943e-21	1.37033e-08	6.38114e-16	0.000486057	0.825984	0.961204	1.29049	1.45892	2.64157e-07	0.0175879	0.0056507	0.496721	0.434133	0.500159
DNAJB11	1.97365e-31	1.4687e-12	4.79744e-13	0.00714203	0.778538	0.736261	0.63575	0.381791	7.52115e-07	0.00126417	0.00202268	0.54323	0.519131	0.441088
DNAJB6	3.33657e-41	4.3059e-28	2.13646e-06	4.70998e-05	0.838149	0.981907	0.541986	0.787079	1.7708e-08	0.00102762	9.3047e-06	0.542067	0.478263	0.660356
DNAJC5	2.20265e-41	0.000144611	5.76773e-07	4.21445e-05	0.787462	0.653086	0.537767	0.57251	7.76773e-06	0.00639025	0.00397994	0.301848	0.50641	0.461211
DNAJC7	1.09467e-50	7.1143e-16	2.77605e-18	0.00048383	0.671219	1.29652	0.510272	0.449872	3.5382e-07	0.00773294	0.000286883	0.290433	0.354969	0.33062
DNASE1L3	1.49469e-35	2.29159e-11	3.47211e-15	0.000233762	2.25475	1.19561	1.54605	1.04622	1.41424e-16	3.75736e-08	3.00978e-05	1.71265	1.36926	0.837964
DOCK10	4.50117e-12	2.30925e-07	0.000208165	0.000111039	0.526066	0.784923	0.628932	0.906057	2.81034e-08	0.00193534	0.0322624	0.618842	0.767191	0.351745
DOHH	4.60706e-12	6.59941e-08	6.5125e-05	0.0195717	0.603344	-1.13198	0.53693	0.398717	0.00210479	0.0231169	0.000814466	0.442166	0.64677	1.03823
DPAGT1	2.38485e-35	3.60823e-09	2.70967e-11	0.00950095	0.971093	0.895493	0.884845	0.51529	7.67223e-06	8.80281e-05	1.43401e-05	0.47184	0.700818	0.520728
DPH2	7.32278e-21	1.13162e-11	4.94142e-17	0.000641857	0.773853	0.821617	0.880865	0.586064	5.20187e-06	0.00242555	0.000176597	0.577181	0.635063	0.622616
DPP3	1.032e-37	8.3464e-06	2.21052e-12	0.00115298	0.811534	0.667797	0.772746	0.523673	4.28913e-08	0.0367586	0.00288739	0.548373	0.573858	0.614257
DSC2	8.88413e-34	1.5466e-87	1.17428e-20	4.43493e-10	2.78457	2.83373	2.31955	1.86236	1.84198e-17	1.11213e-05	8.08135e-09	1.78156	3.10125	1.48696
DSG3	4.56996e-38	4.19351e-87	2.43981e-18	5.43471e-08	1.84785	2.08204	1.63246	1.52837	2.10959e-10	2.15748e-06	6.96612e-05	1.28267	1.73418	1.10441
DTX3L	2.51281e-13	6.46732e-33	2.98065e-13	9.4038e-11	1.15678	1.33045	1.20544	1.33842	2.55966e-06	0.0016007	1.77453e-05	0.693845	0.76316	0.56676
DUOX1	4.47126e-16	3.02551e-09	4.7555e-06	2.38258e-05	0.613484	1.04073	0.809393	1.08425	4.81326e-09	0.0102317	2.78802e-07	0.625626	0.633711	0.988961
DUOXA1	3.207e-35	1.0313e-15	3.84051e-09	6.27154e-07	0.939882	1.37861	0.917057	1.36431	8.51396e-14	1.48014e-05	7.97779e-07	0.801166	0.86223	0.95453
DUS2	3.53598e-30	0.00920414	1.885e-11	0.0120729	0.64845	0.429091	0.636991	0.535212	7.7558e-05	5.7506e-07	0.00855552	0.325284	0.778547	0.316547
DUSP7	4.44515e-07	0.00174101	0.0363599	0.000234135	0.423861	0.422548	0.360442	0.588351	0.00530469	0.0247805	3.16664e-05	0.347546	0.605186	0.615478
E2F3	4.23936e-29	8.84723e-11	9.45483e-12	0.000464089	0.850614	0.82323	0.877052	0.643877	2.04608e-10	0.0023561	7.66304e-05	0.612169	0.588408	0.577001
E2F4	6.78542e-16	1.14114e-07	2.12457e-10	0.00155944	0.553023	0.511422	0.589227	0.439777	2.86163e-05	0.0218798	0.000113803	0.386887	0.438015	0.822161
E2F7	1.02913e-11	1.54064e-18	4.04118e-12	3.71767e-05	0.794723	1.72706	1.24257	1.56024	5.09096e-06	0.0037884	0.00438682	0.452032	0.749452	0.580017
EBNA1BP2	3.51679e-31	1.57759e-12	7.68008e-09	0.00721726	0.836359	1.31095	0.628331	0.433396	6.07103e-06	0.0111249	0.000306597	0.603873	0.696496	0.661797
ECT2	3.21877e-21	7.04024e-34	2.51909e-12	5.56395e-08	0.906039	1.77811	0.892446	1.08577	6.2888e-09	0.00378386	1.0739e-05	0.709676	0.741681	0.663274
EDA	7.76518e-34	9.3782e-20	1.01265e-25	6.80854e-07	-1.76302	-1.43727	-1.73351	-1.36562	1.15912e-10	0.00130405	3.46986e-07	-0.853345	-0.715783	-0.761903
EDEM1	1.19915e-12	0.00446736	0.00162787	0.000647707	0.41584	0.344729	0.31747	0.465851	5.72969e-05	0.0243422	0.00027161	0.312895	0.256453	0.470155
EDEM3	1.69018e-11	7.42142e-09	0.000135333	0.000974842	0.580319	0.804776	0.621309	0.469524	0.000185892	0.0413797	0.0463657	0.279393	0.2845	0.249452
EDIL3	1.26095e-86	2.90808e-06	7.47243e-32	0.00417844	-2.35207	-0.877875	-1.75298	-0.89797	1.03796e-14	0.00552272	0.000995385	-1.26235	-0.770567	-0.690064
EFHD1	3.47424e-15	5.03549e-11	0.000705232	0.0394036	-1.61819	-1.277	-0.684474	-0.897523	0.0416658	0.0138518	2.47008e-05	-0.52415	-0.751901	-0.856226
EFR3B	3.42609e-24	3.8281e-05	0.0215453	0.0449414	1.9854	0.994386	0.541883	0.717402	8.36262e-14	0.00085548	0.048108	1.29499	1.16419	0.37806
EFTUD2	4.84055e-22	1.99991e-05	5.91548e-10	0.000765252	0.508553	0.508654	0.588117	0.394266	0.000121813	0.0293829	0.000966242	0.279495	0.376578	0.389648
EHF	2.32409e-46	7.64401e-64	5.71701e-27	1.93084e-13	2.06945	2.51053	1.956	1.75143	2.62563e-09	0.000102556	3.17556e-05	1.01063	0.935387	1.02783
EIF2S1	3.78475e-13	1.51696e-25	2.35944e-07	0.000779919	0.431129	0.86134	0.411753	0.37641	0.00069893	0.00121198	0.00724533	0.361398	0.515036	0.403372
EIF2S2	5.85133e-30	1.10299e-17	4.20901e-07	0.0139659	0.674644	1.43662	0.451922	0.392938	0.000158807	0.0118986	0.000430948	0.378901	0.366169	0.534812
EIF3J	2.76035e-13	1.48212e-17	5.65468e-08	7.86613e-05	0.421867	1.14425	0.456981	0.501285	0.0219921	0.0424991	0.0071526	0.211317	0.317821	0.335338
EIF4A3	2.57411e-35	8.83526e-06	3.17168e-12	4.89599e-05	1.02204	0.583272	0.718696	0.688746	5.40707e-07	0.0010735	3.51925e-05	0.633967	0.839275	0.675769
EIF4E	8.03425e-29	7.08561e-25	2.88853e-12	2.23986e-08	0.764845	1.43993	0.651447	0.847351	1.90874e-05	0.0256051	0.0250066	0.426993	0.299553	0.306639
EIF4EBP1	1.02705e-34	4.82213e-08	4.80226e-14	6.45262e-06	1.50178	1.08972	1.30809	0.914872	4.566e-10	5.7607e-05	0.00117441	0.881572	1.69771	1.08913
EIF4G2	1.8754e-30	1.18288e-27	5.51788e-05	0.000722914	0.455066	0.87538	0.284648	0.340088	2.92236e-06	0.000261123	2.40938e-05	0.346315	0.438698	0.415205
EIF5	1.05616e-36	4.12641e-24	2.06104e-15	4.53426e-05	0.774621	1.11367	0.596603	0.463552	2.5296e-06	0.0426119	6.37829e-05	0.423058	0.382949	0.448343
EIF5A	4.43418e-34	0.00603113	1.44003e-07	0.00223002	0.885391	0.556799	0.698299	0.593648	0.0175343	0.00674274	2.24865e-06	0.332411	0.887216	0.722589
EIF5AL1	6.31344e-06	0.000250732	0.000105026	0.0041473	0.797067	0.646109	0.671298	0.676249	0.0111255	0.0448704	0.0498458	0.680796	0.942704	0.760858
EIF6	6.98342e-27	0.0246124	1.17062e-07	0.000973565	0.86351	0.513011	0.662312	0.57073	0.000541602	0.00638435	0.000234701	0.452315	0.787187	0.794491
ELL2	8.88487e-12	1.70919e-28	8.18493e-06	1.2569e-05	0.469503	1.28467	0.50732	0.727465	3.06148e-06	0.0109159	3.4617e-05	0.374006	0.565709	0.608021
EMX2	7.01184e-27	0.00103491	2.40589e-15	0.00940195	-1.4785	-0.854475	-1.27006	-0.990395	1.54635e-08	0.000934123	8.02792e-06	-0.924713	-0.890191	-0.924536
EMX2OS	8.37846e-26	2.43723e-08	5.2429e-08	0.0101255	-1.58882	-1.04337	-0.965002	-0.770714	7.31491e-07	0.000691199	0.000707683	-0.877247	-0.761389	-0.657694
ENAH	1.46313e-21	6.05402e-37	3.19348e-06	2.06996e-07	0.761136	1.21261	0.613877	0.748642	3.73405e-07	0.0223215	0.00144237	0.490343	0.592566	0.392396
ENDOV	3.77689e-17	7.7973e-12	6.09177e-05	1.82309e-05	-0.668745	-1.16997	-0.514576	-0.682921	0.00169065	0.029685	0.0398357	-0.338411	-0.31495	-0.200973
ENKUR	2.66828e-26	4.00752e-35	1.14943e-15	0.0002683	3.54723	4.63094	4.07869	3.8687	5.9013e-10	1.70345e-05	0.00595174	2.22712	1.93325	0.800728
ENO1	3.35365e-43	3.05748e-05	1.28259e-11	0.00255395	1.3443	0.816109	0.963039	0.44051	8.25032e-12	8.32186e-05	9.46331e-07	0.94755	1.17243	0.709405
ENPP5	9.2558e-17	1.39911e-05	7.3783e-08	3.1325e-06	-2.07759	-1.2204	-1.54838	-1.73004	2.64335e-06	0.0397525	0.000300386	-1.21686	-0.808142	-0.871151
ENTPD7	8.29534e-29	1.76783e-57	1.21079e-14	1.65664e-06	1.18809	1.61142	1.39656	1.15477	2.17343e-08	8.17586e-07	0.00754657	0.590466	0.784677	0.34372
EPHA1	1.53234e-24	0.0165698	1.29406e-05	0.000440777	0.728641	0.485772	0.597706	0.832195	2.22038e-05	0.0141094	1.72292e-05	0.509607	0.525253	0.776974
EPHA2	1.03188e-36	8.82095e-08	9.34488e-10	1.07026e-07	1.38088	1.11855	1.24334	1.10687	6.85444e-09	0.00383221	5.94254e-07	1.04176	0.780952	1.00257
EPHB1	7.91275e-15	1.27282e-07	3.58246e-22	0.0192911	-1.11077	-0.935072	-1.53863	-0.537826	2.15546e-12	0.0247021	0.0166817	-0.960741	-0.786754	-0.460377
EPHX3	4.88616e-37	1.48481e-19	1.49087e-10	1.27989e-05	1.13003	1.6193	1.05622	1.23298	0.000511047	0.00321709	0.000423691	0.437383	0.923509	1.01293
EPSTI1	3.66781e-07	5.66184e-32	1.21675e-09	5.20463e-12	1.69891	2.12643	1.94571	1.96026	1.88031e-11	1.71278e-06	5.67266e-05	1.83417	1.90016	1.20223
ERBB4	8.61383e-88	2.00197e-19	4.80158e-07	0.0410379	-4.67989	-2.4691	-2.06656	-1.24604	5.00156e-08	0.0133997	0.000497391	-1.95427	-0.828093	-1.0178
ERO1A	1.34756e-21	3.86524e-44	1.90231e-09	7.94584e-05	1.16828	1.80209	0.925876	0.726225	1.11762e-10	0.0256587	0.00478305	0.772542	0.453575	0.462088
ETF1	6.52814e-12	6.33576e-24	0.00737745	0.0154566	0.296195	0.814183	0.21092	0.284784	0.0132158	0.0335108	0.00101307	0.226904	0.271624	0.402967
EXO1	7.86427e-28	5.50992e-32	4.0892e-20	0.0158493	1.22053	1.9308	1.46216	0.812654	5.34717e-06	0.016972	2.01839e-05	0.672466	0.741896	0.760873
EXT1	2.42921e-09	0.00019928	4.56636e-05	2.8284e-05	0.380936	0.406635	0.507337	0.620704	0.00524367	0.0323887	0.000154435	0.221266	0.310801	0.355866
EZH2	1.90002e-31	6.35284e-33	5.24278e-17	5.03216e-05	0.766952	1.50836	1.19188	1.11321	3.90234e-08	0.00302966	5.07761e-06	0.466887	0.496371	0.471903
F12	8.75184e-22	0.00478711	3.33792e-13	2.25567e-07	1.20037	0.592229	1.35145	1.34747	3.52958e-08	0.00178323	0.000282923	0.869599	1.30061	1.31026
F3	1.24175e-24	4.12465e-24	3.1033e-31	3.89579e-23	-2.23787	-1.95881	-2.43811	-1.8595	3.10433e-12	0.000712294	0.00865576	-1.41341	-1.02138	-0.706828
FABP5	7.09914e-61	5.20389e-64	1.06865e-55	1.85756e-21	2.59737	3.46963	3.04264	2.81704	2.01507e-15	3.11872e-05	6.91489e-08	1.61782	2.00898	1.69761
FAM110C	8.76446e-35	5.20624e-45	2.67262e-20	1.72295e-09	1.42228	2.12264	1.6784	1.46741	6.25274e-08	3.04516e-07	4.7414e-05	0.821106	1.32364	0.973761
FAM136A	1.10858e-27	7.56481e-17	1.20405e-12	0.00139862	0.692264	0.83417	0.619181	0.435914	2.31248e-05	0.00998056	0.00116078	0.368139	0.48295	0.529364
FAM174B	1.57115e-15	1.02723e-08	0.000955564	0.000147718	-0.913654	-1.18512	-0.554817	-1.04513	2.95313e-05	0.0116085	0.0175666	-0.4621	-0.481657	-0.447365
FAM184B	1.93072e-07	0.000594369	4.64371e-05	0.0409396	-0.77313	-1.1995	-1.04543	-1.30504	0.000287004	0.0349293	0.0484895	-0.55455	-0.576778	-0.451529
FAM189A2	9.4035e-48	5.31257e-27	2.05626e-10	5.78475e-05	-2.32499	-1.80665	-1.52205	-1.4276	0.00039809	0.00879426	0.00561286	-0.620872	-0.702173	-0.70022
FAM221A	6.93026e-35	8.1804e-13	2.57289e-07	0.0230713	-1.6622	-1.49955	-0.9867	-0.856606	0.000392721	0.0116124	0.000511894	-0.670056	-0.655931	-0.606479
FAM227A	2.99367e-21	3.61393e-09	2.6293e-07	0.000796895	-2.17517	-2.19058	-2.27308	-1.58138	0.000542593	0.0184668	0.0132631	-0.881258	-0.962028	-0.563279
FAM234B	3.47313e-47	6.46471e-20	1.34233e-31	1.78383e-05	-1.75693	-1.7138	-1.59626	-1.07157	1.00645e-14	0.0142647	0.0236575	-0.973237	-0.776714	-0.40384
FAM43A	5.33282e-31	1.00304e-20	1.02427e-21	3.73494e-09	1.76707	1.56693	1.69903	1.57861	0.000156932	0.0107615	6.11374e-05	0.521995	0.856779	0.90899
FAM83A	2.60169e-28	2.72354e-24	5.87553e-22	3.66218e-12	2.61201	2.52616	2.6305	2.11923	6.80464e-10	0.000244452	8.32225e-06	1.29388	2.07775	1.59766
FAM83A-AS1	7.3323e-27	1.42951e-16	4.18739e-15	0.0131608	2.89108	2.56741	2.78503	2.06034	3.5033e-08	0.00123473	0.000112546	1.64834	1.43865	1.17676
FAM98A	4.72786e-31	1.10266e-16	1.99625e-13	1.44092e-08	0.765052	0.900615	0.704945	0.691898	6.60722e-05	0.00446245	0.0459004	0.386811	0.698074	0.301068
FARSB	8.12066e-10	6.96397e-10	1.17304e-06	0.00084117	0.424516	0.564319	0.462293	0.470956	0.00675299	0.00112347	0.0316261	0.306853	0.491968	0.30014
FBLN1	1.202e-18	4.54276e-20	1.71397e-10	0.00146487	-1.73093	-1.77935	-1.08515	-1.24804	7.84752e-06	0.0487525	0.00670531	-1.09372	-0.372179	-0.710028
FBN2	3.29237e-14	1.60904e-10	2.02106e-10	0.00142936	2.39709	1.8939	1.74047	1.88955	2.25848e-07	0.00153488	0.000126901	1.75588	1.87836	1.38905
FBXO10	2.34581e-47	1.89344e-11	8.27788e-11	0.00111081	1.32882	1.07597	0.959432	1.06206	2.31861e-05	0.0281957	0.0405909	0.571302	0.555647	0.400636
FBXO32	3.55502e-16	6.3921e-10	1.64349e-05	0.0342513	-0.763167	-0.776964	-0.745766	-0.628347	0.00941918	0.037671	0.00176014	-0.36884	-0.597361	-0.556838
FBXO45	7.20413e-37	2.60488e-50	9.72466e-14	1.65175e-05	1.23841	2.05247	1.109	1.42003	2.32364e-08	0.00448722	5.41396e-05	0.774768	0.860276	0.838071
FBXO46	4.05292e-24	0.0149127	3.0976e-08	4.62545e-06	0.827152	0.447598	0.809431	0.834418	7.20555e-05	0.0116806	0.000170313	0.365854	0.639783	0.651442
FBXO5	1.26735e-09	4.97879e-15	1.01369e-09	0.00648656	0.586908	1.33217	0.690219	0.588788	0.000224326	0.0169673	0.00191787	0.441221	0.5642	0.468788
FBXO9	8.5513e-37	1.28368e-18	4.97732e-27	6.18587e-06	0.852479	0.795997	0.856623	0.711615	1.11145e-07	0.0170041	0.0156224	0.337288	0.246658	0.294772
FBXW11	2.99979e-28	5.996e-26	1.53024e-08	2.20305e-05	0.807731	0.861277	0.549141	0.632421	0.000211128	0.00124056	0.0153865	0.257629	0.389877	0.233358
FCHSD1	2.886e-41	1.11103e-22	2.31976e-18	5.01128e-06	2.2754	2.30702	2.09559	1.93552	3.1629e-08	0.00172011	3.9714e-07	0.949489	1.0179	1.04684
FH	6.53522e-20	4.42572e-09	7.93628e-09	0.0450516	0.606303	0.575934	0.489239	0.205401	0.00828872	0.0247558	0.0194569	0.263203	0.484171	0.324722
FIBIN	2.91408e-19	2.49513e-28	1.15564e-05	0.0201724	-1.81711	-1.81932	-0.897358	-0.831554	1.42076e-06	0.00254624	1.89336e-07	-0.958306	-1.1986	-1.3278
FJX1	7.25265e-05	3.05377e-06	0.0152371	0.0246045	-0.450107	-0.762754	-0.503131	-0.360303	0.000502389	0.00120986	0.000353895	0.518097	0.762491	0.728767
FLJ42969	1.4756e-18	3.55268e-13	5.78681e-14	0.0129918	2.55077	4.07422	3.12693	2.56748	2.69093e-07	0.00654604	0.00184868	1.46398	1.58511	1.17776
FLOT2	6.93952e-27	0.0407939	8.16439e-09	0.0471256	0.986643	0.384487	0.679239	0.258511	0.00118615	0.00193718	3.03133e-05	0.434172	0.791229	0.77396
FMO5	1.00406e-12	0.00016159	0.00352126	0.00371526	-1.1393	-0.750031	-0.808919	-0.930681	2.64613e-08	0.00307919	0.000652301	-0.916217	-0.884841	-0.62289
FN3K	1.4574e-06	7.84268e-09	1.44513e-06	0.00304249	-0.826337	-1.25521	-0.711076	-0.926457	0.00620204	0.0153618	0.0357397	-0.487783	-0.481263	-0.474095
FNBP1L	5.09226e-19	0.0183884	5.61194e-05	0.0241522	-0.608227	-0.328751	-0.547283	-0.433955	3.61255e-07	0.0230674	0.000164364	-0.380535	-0.326988	-0.462191
FOSL1	2.97377e-36	3.57615e-17	4.64942e-13	2.16404e-06	2.40642	2.97657	2.95593	1.86018	3.79273e-16	0.000413829	1.92891e-14	3.22245	2.55808	2.73195
FOXC1	1.10939e-13	8.31204e-06	7.8063e-16	0.00302179	-1.24601	-1.11531	-1.1979	-0.951133	0.0480674	0.00508843	0.001683	-0.427067	-1.18371	-0.654702
FOXM1	3.7873e-30	5.97515e-25	3.13056e-22	3.58491e-11	1.40682	1.95902	1.5628	1.72653	1.5303e-09	0.0151722	0.00367318	0.775384	0.811458	0.54594
FOXP3	1.88874e-12	1.42397e-21	4.46222e-18	7.46852e-08	1.20769	2.26889	2.15209	2.2923	0.0146832	8.72652e-05	0.00173938	0.630973	1.00184	1.04823
FRMD8	2.7237e-31	0.000138164	7.72358e-15	1.55434e-08	0.9705	0.708107	0.963131	0.943123	1.19274e-07	0.0193342	0.00247255	0.548972	0.463148	0.529526
FSCN1	5.13709e-31	0.00123801	6.68995e-17	3.13034e-07	1.5975	0.571399	1.27129	0.811322	3.12485e-11	0.000464678	6.6352e-07	1.18443	1.43143	1.48134
FURIN	7.06342e-41	0.000690021	7.40412e-06	3.72673e-05	1.07539	0.68175	0.632596	0.597731	2.72166e-06	0.0317399	7.15333e-05	0.436436	0.640178	0.855114
FUT1	7.90593e-36	8.41266e-11	2.92815e-12	1.76815e-05	1.22675	1.31483	1.07092	1.0484	0.00128131	0.00273974	0.00932793	0.376259	0.843571	0.753526
FUT2	3.70244e-39	1.7023e-16	8.25476e-11	7.9272e-05	2.15243	2.31789	1.97115	1.6791	2.31337e-08	6.64951e-05	0.00129214	1.03753	1.34027	0.789418
FUT3	2.04842e-40	1.15451e-22	2.41659e-30	1.24827e-09	3.0038	3.06141	3.13738	2.29378	2.79898e-19	0.000129805	3.38659e-09	2.24562	1.95206	1.67216
FZD8	3.6399e-11	4.99909e-26	1.34037e-16	0.0133889	-1.33472	-2.1863	-1.3421	-0.797918	0.000108052	0.000410267	0.00614325	-0.66255	-1.05375	-0.616105
GABARAPL1	4.78834e-18	5.87364e-21	3.17066e-07	0.00170243	-0.844505	-1.35354	-0.594097	-0.798091	2.91483e-09	0.0430635	0.000514923	-0.597609	-0.598731	-0.451603
GALNT15	3.37818e-16	1.87789e-11	0.0132728	0.0224265	-2.71868	-2.21156	-0.875906	-1.23903	7.78408e-08	0.00895086	0.000133635	-2.18483	-2.41292	-1.22994
GALNT6	7.75653e-33	4.04843e-20	1.74829e-14	1.20201e-11	1.65493	1.75304	1.65074	1.93266	5.7587e-12	5.74229e-05	4.2569e-10	1.35857	1.34519	1.64067
GALNT8	6.38308e-11	2.59907e-06	0.000491345	0.0438528	-1.89722	-1.82771	-0.972336	-1.25736	1.25e-06	0.0232759	0.00506307	-1.29873	-0.812666	-0.814168
GAN	1.79884e-27	0.0116842	9.81804e-14	0.00165688	-1.91788	-0.516288	-1.50932	-0.95621	1.25814e-15	0.000698987	0.00638411	-1.22012	-1.17511	-0.682581
GART	7.69042e-26	8.29292e-22	7.98773e-18	2.5151e-06	0.830994	1.0264	1.01299	0.805537	4.48947e-09	2.9942e-05	0.00024562	0.541351	0.746018	0.375756
GBP5	2.26725e-15	7.25732e-16	1.78952e-26	8.94857e-05	2.11807	2.12801	2.40956	1.33961	2.42221e-05	8.0135e-05	0.00124282	1.00095	1.62577	1.27584
GCH1	1.07077e-35	1.17065e-35	6.39016e-16	6.64389e-06	1.10426	1.4136	0.921616	0.880864	2.0253e-06	0.00510185	0.00310204	0.668927	0.608262	0.605445
GCNT4	2.63907e-36	7.38265e-50	6.20446e-23	2.78841e-10	1.71137	2.62119	1.72076	1.80202	6.03557e-12	0.00582644	1.86098e-05	1.01696	0.844507	0.921268
GDPD1	9.08107e-12	0.00309659	0.0368105	0.00795396	-0.777136	-0.503231	-0.499878	-0.876412	0.000104917	0.0418396	0.0201298	-0.51037	-0.556302	-0.411504
GDPD3	2.2553e-34	2.89126e-31	8.60108e-32	4.1094e-09	1.89809	2.27273	2.22208	1.98384	4.51656e-10	0.00132422	4.10781e-06	0.969809	1.05958	0.988616
GFOD2	2.65334e-40	7.78628e-12	5.27839e-14	0.00032988	0.951397	0.888151	0.761727	0.695681	0.000188641	0.00356291	5.88135e-05	0.396999	0.678167	0.518303
GGH	3.74678e-19	1.54411e-39	5.38747e-17	0.000570336	1.19413	2.10371	1.15831	1.08417	9.87977e-06	0.00135771	0.0017378	0.86995	1.01474	0.765915
GINS1	1.58038e-18	2.85604e-34	5.82584e-22	0.000146802	0.851879	1.37227	1.02257	0.862377	0.000232767	0.00173421	0.00230483	0.415786	0.842061	0.417861
GINS3	7.55444e-48	9.20839e-43	4.24699e-34	1.89331e-09	1.68034	1.7569	1.53969	1.34512	1.71502e-09	4.44168e-05	0.0123086	0.753658	1.04282	0.587661
GJB2	1.79858e-27	1.28863e-84	3.81158e-51	3.39896e-19	3.54634	4.41448	4.16701	3.09769	2.15377e-16	1.1271e-08	2.52533e-07	2.49862	3.20993	2.04305
GJB6	1.22614e-40	5.42619e-41	7.14047e-40	1.70711e-11	2.9146	3.22386	2.71453	1.9169	1.36344e-18	7.69622e-07	7.6488e-06	1.77074	2.48739	1.18183
GLRX3	2.43492e-41	1.43385e-39	2.57963e-15	8.33073e-07	0.861224	1.30094	0.83765	0.773473	6.20166e-09	0.000417901	0.0372374	0.525341	0.438733	0.268019
GM2A	2.60105e-37	1.91043e-57	3.25713e-22	1.78478e-11	1.55345	1.97244	1.50479	1.77448	0.0006448	0.00128264	0.019834	0.328644	0.60929	0.253716
GNA15	5.14909e-33	9.54994e-08	9.34655e-10	1.19387e-07	1.23706	1.18047	1.11067	1.1593	4.8496e-06	8.99142e-05	1.09174e-07	0.706433	1.22355	1.01962
GNG7	4.39649e-07	1.46339e-17	0.00118748	0.00013123	-0.842094	-1.6622	-0.771212	-1.10507	0.0159552	0.0381991	0.00893189	-0.469056	-0.589672	-0.527466
GNL2	5.04042e-14	3.52295e-10	0.000164339	0.00530271	0.518228	0.799449	0.317615	0.346996	0.00106895	0.0111552	0.00171474	0.363606	0.407804	0.56404
GNL3	4.41644e-22	2.06411e-13	7.60383e-11	7.95112e-06	0.687887	0.883517	0.558304	0.727245	0.000139254	0.00439919	0.00164242	0.455	0.387101	0.53112
GOT1	4.00974e-31	3.32563e-06	4.04383e-15	0.0169898	1.227	0.778116	0.952368	0.393606	6.86109e-07	1.75381e-06	0.00805027	0.564415	0.801038	0.387641
GOT2	1.24083e-47	3.77258e-23	2.10819e-15	0.00041	1.12828	1.12118	0.980897	0.76187	0.000908385	0.00387879	0.000226203	0.376516	0.710176	0.495557
GPAT3	3.06667e-08	1.95626e-15	0.000197844	0.00437733	0.751288	1.21243	0.54402	0.979473	0.000344895	0.0017976	0.00474768	0.64465	0.651426	0.563314
GPC4	3.61602e-09	8.97552e-14	9.35972e-09	0.00266175	-0.692335	-1.04587	-0.968746	-0.995961	0.0462957	0.00740237	0.000261338	-0.341222	-0.645295	-0.708166
GPD1L	8.12909e-19	1.76692e-09	1.49364e-08	0.000378954	-0.880942	-0.95513	-0.733487	-0.752607	1.58961e-10	0.0109514	0.00598607	-0.645529	-0.492815	-0.438788
GPR183	1.77215e-15	1.94079e-08	4.3017e-10	0.0200896	1.03461	1.01124	0.994174	0.615984	1.59172e-06	0.0107009	4.03009e-05	0.978283	0.591979	0.447027
GPR68	3.59706e-37	5.5817e-19	1.11187e-25	6.18414e-14	2.33527	1.52771	1.74018	1.63763	1.11959e-10	4.96328e-05	0.000124884	1.16442	1.5511	0.788551
GPRASP1	4.66823e-26	5.22906e-29	1.82443e-09	0.00168686	-1.51035	-2.04941	-1.25285	-1.028	0.00114454	0.0134903	0.00379772	-0.560105	-0.47006	-0.428991
GPRIN1	2.03533e-25	8.19564e-08	2.75767e-17	1.87265e-06	1.80122	1.85673	1.7049	1.90849	1.14755e-13	6.68956e-08	3.4647e-07	1.81307	2.18301	1.90901
GPRIN3	6.98805e-18	1.31722e-09	1.51596e-05	0.00419872	0.80805	0.918879	0.752765	0.686014	5.124e-06	2.80775e-05	0.0251745	0.750923	0.889181	0.475785
GPT2	6.43162e-23	0.000273764	4.20384e-06	0.00293259	0.904086	0.836034	0.632147	0.661194	0.000149338	0.00195179	0.0117948	0.392977	0.572457	0.479592
GREB1L	2.13084e-12	2.35928e-05	8.96044e-05	0.00213297	-0.933979	-1.54059	-1.39189	-1.78472	0.0125691	0.00237821	9.67005e-05	-0.487769	-0.764478	-0.639202
GRPEL1	1.1511e-15	1.23707e-05	4.90765e-05	0.000748088	0.544444	0.445018	0.406771	0.499219	0.000497742	0.00351787	0.00168011	0.396595	0.501803	0.377977
GSDMC	9.7417e-13	3.29558e-05	3.50021e-06	6.04628e-06	0.871071	1.05667	0.929106	1.2417	0.000204623	0.00203696	3.06768e-05	0.480318	0.78935	0.631491
GSPT1	2.05064e-05	5.24303e-19	1.93201e-10	6.54541e-07	0.230575	1.10507	0.548641	0.579953	0.000748062	0.000326355	0.00106326	0.268335	0.41934	0.339702
GSTP1	8.34489e-21	0.00174681	1.56326e-10	0.00209034	0.89573	0.682098	0.89649	0.445609	0.000640389	0.0102429	7.7363e-06	0.420781	0.856867	1.15882
GTF3C6	9.07629e-43	9.63602e-17	4.80446e-25	2.43493e-05	1.02346	1.15783	0.938566	0.774788	6.38021e-06	0.000350844	0.00284262	0.544667	0.982195	0.590451
GTPBP4	3.87649e-19	2.91963e-11	1.08327e-06	0.000391316	0.641139	0.5878	0.553409	0.529123	0.000419995	0.0123309	1.16354e-06	0.412269	0.54545	0.67058
GTSE1	9.35195e-20	4.38389e-08	4.56157e-15	0.000180529	1.28955	1.28036	1.48779	1.5648	5.39984e-06	0.0179004	4.69351e-05	0.632726	0.900135	1.06014
GYS1	2.51492e-49	2.46378e-09	9.96424e-16	7.00085e-09	0.959327	0.942192	0.8903	0.877779	2.7501e-11	0.00663515	9.50178e-05	0.491712	0.641619	0.754373
GZMA	2.64346e-10	0.0202466	3.25001e-15	0.00491075	1.91432	0.820528	2.11325	0.929803	0.000297908	0.00158114	0.0405059	1.13721	1.83346	0.781956
GZMB	4.12409e-10	1.01423e-17	4.12067e-26	4.46082e-06	2.16347	3.19479	3.94112	2.22308	1.5215e-05	3.79006e-07	7.73108e-05	1.85085	2.20119	1.72832
HAS3	3.58216e-27	7.7197e-15	8.03081e-15	1.92455e-08	2.17932	1.82337	2.77233	2.32418	0.000151021	9.96134e-08	3.09455e-08	1.45086	1.81644	1.51221
HBEGF	5.08759e-23	1.57645e-11	2.62881e-12	0.000252771	1.75265	1.54207	1.85998	1.13889	7.26416e-12	0.0014542	1.59993e-09	2.19976	1.46753	2.02824
HCAR2	1.10494e-08	4.10947e-05	0.0164609	0.000542877	0.542712	0.688741	0.337884	0.859619	0.0323367	0.0186116	0.00099225	0.318229	0.598994	0.796653
HDAC1	5.31111e-43	4.98645e-10	1.8546e-13	9.08778e-07	0.91616	0.626157	0.65477	0.649625	2.53475e-06	0.00835012	0.000126302	0.400484	0.614997	0.467586
HEATR3	9.46194e-19	8.09879e-19	3.14837e-11	0.000144696	1.01625	1.24004	1.20539	0.945671	8.45445e-06	0.0138654	0.00475864	0.383035	0.291495	0.351817
HELZ2	1.55182e-21	8.63357e-07	1.79333e-10	1.82046e-13	1.6705	1.26269	1.70744	1.83771	1.40392e-12	5.00526e-06	6.88429e-05	1.08035	1.13658	0.936272
HEPHL1	4.45442e-15	4.21933e-26	5.17103e-19	8.17863e-09	3.81325	6.26387	4.85182	3.30256	8.58713e-06	1.58047e-10	3.26668e-07	2.13554	3.47892	2.51272
HERC6	9.50055e-08	1.31603e-49	6.03701e-11	5.87251e-21	1.86447	3.33659	2.84287	3.06733	2.22211e-10	1.04817e-07	1.05123e-07	1.51923	2.0212	1.3502
HIF1A	2.28534e-31	4.17246e-40	2.50078e-08	0.00160613	1.21566	1.91345	0.925526	0.510119	3.81263e-07	0.0131464	0.00260589	0.53713	0.841644	0.484761
HIF3A	2.80665e-10	7.86347e-20	7.74834e-09	0.00589836	-1.96538	-2.56979	-1.73318	-1.42794	0.000589491	7.71132e-06	5.81863e-09	-1.2361	-1.93742	-1.57401
HIGD1A	6.89067e-28	7.8798e-48	4.68624e-11	6.06942e-05	1.20316	1.94425	0.923145	0.822423	1.47305e-07	0.00315822	0.0198921	0.719476	0.791734	0.539598
HJURP	1.90486e-18	3.40872e-22	9.85987e-12	2.32142e-05	1.15455	1.78963	1.29789	1.37219	0.000147974	0.018954	3.89403e-06	0.529906	0.969628	1.18316
HK2	8.56268e-42	8.64486e-22	2.87769e-18	5.2712e-15	1.6298	1.79583	1.69908	1.60395	6.23641e-12	0.0089823	2.88425e-05	1.08566	0.979204	0.929107
HMGB3	1.08622e-26	2.10265e-16	6.19657e-13	5.23838e-05	1.0085	1.32498	0.881651	0.805865	7.3022e-07	0.00421421	1.74934e-05	0.534108	0.703503	0.789989
HMOX2	6.4419e-46	8.08268e-05	2.03269e-11	0.000188084	1.18895	0.729465	0.769188	0.632096	2.33622e-06	0.0348997	1.6084e-05	0.527788	0.988046	0.921728
HNRNPAB	3.08623e-15	0.0461455	1.93993e-06	0.000244689	0.539147	0.282823	0.514353	0.552492	0.0164667	0.0181222	3.26009e-05	0.24907	0.578947	0.640025
HNRNPC	1.41006e-13	5.06407e-11	0.0015765	0.00109398	0.429549	0.833182	0.324182	0.414045	0.00302785	0.0410715	0.010362	0.269564	0.360916	0.203366
HOMER1	1.09383e-33	6.51755e-35	4.57804e-12	3.59529e-05	1.07095	1.71962	1.06221	0.858113	1.69175e-06	0.0115119	1.55851e-06	0.605539	0.659013	0.577008
HPSE	5.16378e-35	1.28042e-92	2.10999e-46	1.35541e-13	1.88109	3.05764	2.34253	2.70471	2.99262e-10	0.00502053	3.15107e-05	0.957148	0.794045	1.06004
HRH2	6.34028e-22	3.72611e-42	2.86777e-28	2.72777e-08	3.11303	3.03791	3.23782	2.45973	4.11994e-11	0.00069571	1.33166e-07	1.974	1.31497	1.7947
HRNR	1.49893e-21	5.64974e-44	4.97807e-25	6.3199e-08	4.13067	5.29211	5.48545	4.16259	1.91992e-11	1.2781e-05	0.0405906	2.48409	2.03867	0.491461
HS3ST3A1	3.14834e-25	1.98208e-15	1.34304e-16	3.4869e-07	3.21572	2.17403	2.23401	2.44082	3.54759e-14	8.63091e-10	0.00715874	2.6259	2.42512	1.22281
HS3ST3B1	2.53274e-26	1.79871e-08	4.03225e-09	0.000203277	1.25651	1.01149	0.924483	1.07789	8.04913e-10	5.82851e-06	0.0113333	1.23676	1.21123	0.63518
HSP90B1	7.01217e-17	5.17119e-13	6.51325e-07	0.0205751	0.647491	0.889814	0.394982	0.195361	0.000393801	0.00359349	0.00591751	0.409933	0.53454	0.487624
HSPA4	4.8786e-20	3.60095e-18	3.81806e-09	7.67377e-05	0.608573	1.03336	0.517333	0.576188	0.00789512	0.0164923	0.00874973	0.287305	0.455845	0.413719
HSPA5	5.99527e-17	9.2071e-13	2.38424e-08	0.00119136	0.809761	0.915929	0.603763	0.529285	0.000241628	0.0494745	0.000138772	0.510505	0.520455	0.659529
HSPA8	7.2484e-18	7.67964e-10	2.87197e-07	0.000404834	1.09979	0.916645	0.79278	0.762469	0.000236173	0.000610813	1.73496e-05	0.647075	0.820572	0.824093
HSPA9	6.45762e-26	1.86546e-11	4.88792e-06	0.00471266	0.553579	0.750954	0.306286	0.257116	0.00122506	0.0135445	0.000792836	0.300018	0.40629	0.446624
HSPD1	4.7562e-09	0.000542053	2.17293e-05	0.00925059	0.597885	0.431126	0.500393	0.365789	0.00393868	0.00514038	0.000491216	0.423997	0.509975	0.621373
HSPH1	1.19729e-12	1.82502e-11	5.3478e-08	0.000106648	0.852425	1.17049	0.987081	1.09822	4.74965e-05	0.00190855	3.31258e-05	0.644515	0.702408	0.915975
HTR7	1.33529e-21	3.69817e-09	5.01494e-13	0.0185921	2.60235	1.94122	2.11807	1.03586	3.59092e-09	5.55168e-06	4.58584e-05	1.93018	2.64432	1.21422
HYAL3	5.87064e-10	0.00152671	5.25381e-06	0.00605145	0.952629	0.851795	0.954308	1.22745	0.0272267	0.000874163	0.0147552	0.361224	1.10566	1.54115
HYOU1	4.62921e-25	0.00148781	3.0462e-09	2.0315e-05	1.00563	0.602692	0.739094	0.631667	6.21903e-06	0.000251811	4.12082e-06	0.648107	0.772661	0.946023
ID1	1.10027e-31	2.23072e-05	5.1834e-12	4.20584e-05	1.95742	0.83514	1.33462	0.948819	0.000334545	0.000341936	0.0260926	0.705034	0.989096	0.633497
ID4	4.88786e-43	1.35585e-08	8.26111e-23	1.94052e-05	-2.03484	-1.09755	-1.7038	-1.2493	1.45258e-11	0.0154201	6.1092e-05	-1.15576	-0.852436	-0.859071
IDH3A	3.51356e-42	3.83519e-28	1.2903e-24	3.99995e-11	1.25903	1.26552	1.1612	1.24954	5.81325e-13	0.0223615	1.21846e-05	0.648628	0.585175	0.6042
IDO1	4.65534e-10	8.81999e-14	5.17536e-14	1.17037e-06	1.82167	2.75088	2.61686	3.4309	0.00149239	0.000274065	0.0118895	0.994698	2.16969	1.22951
IFI16	2.33522e-37	2.36112e-44	1.85593e-17	1.91413e-13	1.44767	1.84017	1.32184	1.4601	3.35663e-10	2.19134e-05	2.82325e-06	0.774363	0.924829	0.74501
IFI27	2.55147e-11	1.79422e-21	4.8284e-09	1.15052e-57	2.7434	3.23484	2.61777	3.6318	5.42534e-06	4.14619e-06	3.87541e-05	1.90434	2.76887	1.26805
IFI44	3.28377e-10	2.92949e-36	6.76052e-11	1.49003e-24	2.32531	2.95895	2.70063	3.07358	1.88669e-10	3.38451e-05	0.00103284	1.92609	1.48768	0.82258
IFI44L	0.000272017	1.09197e-12	0.000853567	2.74907e-11	1.52427	1.66116	1.91076	2.69889	7.34923e-08	0.000122764	0.0158241	1.90628	1.26634	0.853672
IFI6	3.11311e-06	2.75361e-18	6.26358e-06	9.96929e-22	2.03902	2.88562	2.39777	3.02423	1.56045e-10	1.85898e-06	5.21469e-05	2.19577	2.1181	1.24812
IFIH1	1.05919e-10	2.6285e-22	3.30135e-09	1.55595e-09	1.13714	1.68927	1.28683	1.5947	1.06992e-05	0.000551378	3.18229e-05	0.656345	0.866211	0.954047
IFIT3	1.38034e-07	2.97445e-25	2.29863e-05	4.92603e-16	1.5826	2.01031	1.59131	1.89196	8.12402e-07	0.0027628	3.64884e-05	1.08543	1.04927	0.979125
IFITM1	2.71039e-13	0.0106085	4.51183e-05	8.79232e-05	1.69845	0.662181	0.955332	0.767645	1.68741e-07	0.00027561	2.74686e-05	1.03599	1.23551	0.875342
IFITM3	4.64151e-12	0.0103936	4.58471e-06	0.00189547	1.37931	0.474069	0.965343	0.535652	6.5082e-07	0.000344155	2.67064e-06	0.968196	1.37652	0.884386
IFRD2	1.33606e-32	0.00480614	9.40589e-20	7.96921e-05	1.23398	0.599517	1.2425	0.750963	2.59549e-07	0.00034643	0.00146031	0.745224	1.01958	1.035
IGFL1	3.71773e-14	2.41046e-18	2.3079e-19	9.85036e-14	3.3641	4.43704	4.86204	5.08411	5.02917e-08	6.71712e-07	0.0126367	2.41504	2.99268	1.0479
IGSF3	1.21707e-24	9.79635e-08	4.74336e-07	1.46253e-05	0.722073	0.83463	0.51293	0.663446	6.56017e-08	0.00887877	0.000877062	0.522939	0.665224	0.544503
IL12B	9.02009e-12	1.11155e-09	1.23207e-11	0.0219815	3.55893	3.57175	4.18569	2.55855	0.0291939	0.00942526	0.000608809	1.06933	2.70423	2.0866
IL12RB1	8.60903e-14	5.56555e-06	4.88168e-16	0.00901118	1.63146	1.31466	1.90635	1.24609	5.77901e-05	0.00016804	0.00522157	1.12757	1.49492	1.26832
IL12RB2	6.64816e-12	2.64407e-24	1.51551e-22	6.32198e-09	1.07807	1.9973	1.81024	2.18694	1.23314e-14	0.00088131	5.47471e-05	0.955704	0.822618	0.848381
IL13RA1	1.25629e-28	3.16719e-13	2.82774e-09	0.00360539	1.17948	0.699209	0.596968	0.360326	2.08199e-07	0.0230457	0.0130319	0.59545	0.578407	0.36844
IL19	3.83022e-14	2.32014e-54	1.25166e-20	1.50502e-05	4.78029	9.16464	8.48352	6.09658	3.15521e-09	4.51037e-05	0.0146083	6.22653	5.79106	2.03468
IL1B	1.3013e-16	1.87993e-18	8.81918e-11	0.0112884	2.66978	3.1275	2.74655	1.31067	0.0255012	0.00735924	0.00273811	0.750497	1.39259	1.09244
IL1RN	1.88013e-12	2.9198e-15	0.0098253	0.0053465	0.735819	1.32041	0.436092	0.912884	0.0136093	7.54678e-05	8.70593e-07	0.334755	1.35597	1.13393
IL2RA	1.91709e-12	1.27148e-14	7.65419e-16	0.000166243	1.84311	1.56497	1.93007	1.38859	0.000167802	9.69286e-11	0.00579342	1.52953	2.98294	0.972148
IL36A	1.35627e-08	1.42019e-69	1.68275e-35	1.27631e-12	3.96453	11.6734	8.15402	8.19956	5.25167e-06	5.66924e-07	8.28655e-07	3.15786	5.77142	4.2765
IL36G	2.3911e-27	1.88981e-136	4.30214e-33	3.09253e-28	3.24008	5.44839	4.17633	4.58808	4.2545e-13	0.000379454	2.61846e-06	1.7558	1.66708	1.9732
IL37	1.08275e-25	1.59021e-09	3.86593e-18	2.87021e-07	-2.80642	-1.89121	-3.67732	-2.82256	4.60445e-19	0.00226347	0.0139003	-2.19521	-1.77033	-1.26494
IL4I1	5.89791e-19	9.4373e-08	4.74419e-13	7.01124e-07	2.59487	1.90159	2.18325	2.48516	0.001202	8.05559e-08	0.0039719	1.27105	2.35906	1.2117
IL4R	3.38626e-39	3.54048e-12	2.16897e-16	5.33051e-10	2.0233	1.22158	1.55323	1.13411	1.54885e-10	1.60354e-06	3.38399e-09	1.17864	1.2915	1.17233
IL7R	2.37265e-19	1.36623e-09	1.10756e-14	8.91294e-05	1.94923	1.53574	1.79498	1.3334	9.57345e-07	1.55681e-05	0.000809974	1.19953	1.69926	1.09242
ILDR1	1.3393e-11	3.71346e-07	3.27062e-10	0.0132192	-1.12469	-1.23245	-1.39616	-0.748574	0.000888057	0.00191895	0.0215003	-0.653831	-1.03269	-0.711228
ILF2	4.10306e-21	5.96005e-24	1.05558e-07	0.000321522	0.606372	0.831864	0.526825	0.383925	0.000681562	0.00189274	0.0187794	0.383401	0.588949	0.449963
IMMT	6.26977e-23	1.49251e-16	2.78585e-10	0.00689807	0.560128	0.684324	0.398859	0.263882	0.000639319	6.20653e-06	0.00158008	0.228549	0.675408	0.299355
INA	1.47654e-40	6.02832e-28	3.95086e-24	2.68061e-08	2.21145	3.6578	2.42099	2.14773	1.98457e-12	0.000549348	0.000107385	1.67755	1.86888	1.46642
INCENP	1.53243e-12	5.42747e-07	0.00180158	0.000510788	0.457982	0.83005	0.372264	0.593136	0.0031718	0.0214609	1.34121e-05	0.263301	0.667791	1.01862
INHBB	2.24008e-17	5.00634e-13	2.91862e-06	0.00611823	-1.43026	-1.4255	-0.864767	-0.956063	0.0120273	0.0268108	3.08111e-06	-0.540404	-0.802357	-0.875887
INPP5A	5.46268e-40	8.49785e-08	5.25187e-29	1.33669e-09	-0.995504	-0.844574	-0.9362	-1.04339	4.66861e-09	0.000286068	0.000933387	-0.409408	-0.507	-0.380243
IPPK	9.61677e-30	2.12511e-15	7.83919e-08	1.33292e-05	0.677197	1.16606	0.683799	0.867936	8.78761e-11	0.0279807	0.00227557	0.418104	0.405221	0.416881
IRAK2	1.25802e-31	4.35397e-16	6.91608e-14	1.37776e-08	1.7561	1.65591	1.59204	1.64823	0.00172164	1.86055e-07	0.000836619	0.59558	1.11853	0.800674
IRF1	1.38047e-11	2.30383e-06	8.87323e-10	0.000786133	1.25898	0.899788	1.08164	0.625644	1.61688e-07	0.000765987	0.000127841	0.876902	0.96552	0.739342
IRX1	7.60136e-08	1.65571e-39	5.69555e-09	0.000728992	-1.16676	-2.74076	-1.17784	-1.28786	0.0201367	0.00719274	0.00285799	-0.493986	-0.68287	-0.759396
ISG15	1.61282e-06	9.9116e-14	7.04487e-06	1.12181e-10	2.07391	2.78339	2.12546	2.59207	5.1498e-10	3.97177e-05	0.00499556	1.7886	2.13598	1.33636
ISG20L2	2.72672e-19	4.8108e-05	1.14254e-08	4.41628e-06	0.621057	0.436668	0.636065	0.6983	0.000119676	0.0145796	2.61836e-05	0.28784	0.376951	0.578006
ITGA4	6.32098e-06	0.000288597	2.1932e-12	0.0361147	0.638953	0.77896	1.03913	0.53205	0.000558712	4.03188e-05	0.0121449	0.606102	0.956669	0.635585
ITGA9-AS1	1.21728e-40	8.0599e-21	4.26636e-13	0.000216081	-1.86994	-1.56872	-1.05507	-0.946036	4.34214e-06	0.02566	0.00621062	-0.898824	-0.714153	-0.476145
ITM2A	7.9716e-07	2.59339e-08	2.49363e-12	0.000851883	-1.32851	-1.21679	-1.40691	-1.11104	6.93372e-05	0.0436453	1.56747e-06	-0.81949	-0.487113	-0.826654
ITPKC	3.01604e-17	0.00377846	0.00887628	0.00429968	0.642934	0.516058	0.385808	0.586942	0.0114578	0.0280204	6.85578e-06	0.223875	0.371241	0.882124
IVL	1.11481e-44	1.59471e-12	1.07692e-08	1.04654e-07	1.51477	1.76631	1.41019	1.60065	3.21976e-08	0.000283803	1.40441e-10	1.14142	2.61583	1.85767
IWS1	7.98786e-09	0.000192774	0.000630326	0.00190653	0.347729	0.683303	0.324604	0.417962	0.0029316	0.0370302	0.0199305	0.19849	0.267249	0.318327
JADE1	6.39544e-82	2.43062e-35	9.06153e-19	0.000283448	-1.30004	-1.25662	-1.08671	-0.806444	9.84973e-13	0.000463313	0.000132597	-0.636918	-0.879646	-0.425259
JUNB	1.22809e-14	0.0116873	4.57128e-07	0.000118892	0.763571	0.506378	0.972709	0.985989	0.00357657	0.000996559	0.000945886	0.517536	0.755258	0.896677
KBTBD8	9.79239e-19	2.13947e-16	1.60249e-15	0.000491069	0.860199	1.7727	1.30806	1.42739	1.15566e-06	1.48609e-06	0.00233431	0.759301	1.02914	0.846475
KCNJ15	9.95122e-35	4.00063e-35	2.68987e-45	1.15231e-06	2.12079	2.57239	2.51679	1.42702	3.04903e-16	0.00433639	0.000236268	1.2468	1.47255	1.09224
KCNK10	9.10269e-21	5.3753e-16	5.91765e-66	4.74792e-08	2.78886	3.46268	3.60123	2.67875	1.72393e-06	3.66991e-05	0.0048398	1.29574	2.28886	0.930191
KCNK6	4.87009e-39	8.04574e-11	2.76489e-11	4.75649e-06	1.11646	1.05349	0.887004	0.992022	2.19621e-12	0.000362493	3.32067e-08	0.815502	0.814686	1.07406
KCTD5	1.72793e-19	6.42107e-14	2.04724e-05	0.000267733	0.517138	0.803007	0.405686	0.449282	0.00159682	0.0181939	0.00311385	0.230358	0.408895	0.623248
KIAA0895	2.07002e-33	5.50563e-06	7.88427e-16	3.31139e-06	-1.25506	-0.910791	-1.18019	-0.907321	2.72764e-08	0.0297049	0.0348097	-0.659825	-0.740899	-0.429349
KIAA1217	3.03219e-18	1.15451e-25	0.000744469	0.00119135	0.735777	1.15567	0.759181	0.66022	0.000165988	0.0326887	0.000909503	0.423948	0.417641	0.367264
KIF11	2.46341e-20	5.57617e-39	3.77281e-19	2.03737e-07	0.887978	1.9608	1.02812	1.25908	9.89621e-06	0.0386949	0.00239584	0.544357	0.616934	0.502514
KIF14	1.85568e-18	3.28342e-28	1.56903e-17	5.90141e-06	1.23574	2.35402	1.53947	1.92129	5.54447e-06	0.0177851	0.000191177	0.680209	0.830502	0.896757
KIF18A	2.33565e-16	2.51485e-15	9.38782e-18	4.14351e-06	1.05779	1.80123	1.37771	2.13815	4.80693e-06	0.0152682	0.000718417	0.572383	0.845659	0.723862
KIF20A	1.59234e-23	1.55731e-35	6.34726e-20	3.89483e-09	1.46988	2.50659	1.91715	2.03295	6.66833e-06	0.0171805	2.61712e-08	0.759987	0.952532	0.889837
KIF23	1.68e-22	1.94269e-35	1.49223e-18	1.10268e-08	1.22871	1.99975	1.35013	1.40096	6.86574e-06	0.00646118	3.3621e-06	0.649625	0.972119	0.835224
KIF24	2.31257e-13	4.9537e-08	1.64696e-16	0.000255862	0.661116	0.98902	1.05104	1.17474	2.2511e-05	0.0144176	0.015549	0.380141	0.419378	0.329273
KIF2C	7.49124e-30	1.16218e-31	3.38432e-19	1.74583e-11	1.49119	1.84154	1.6351	1.8549	8.36417e-07	0.0134303	0.00416244	0.696398	0.888859	0.70783
KIF4A	7.8932e-28	2.26885e-52	3.0807e-20	3.74817e-06	1.22377	2.05175	1.39083	1.47438	2.56952e-08	0.019118	1.85186e-08	0.781317	0.937371	1.21118
KLHDC7B	2.24985e-13	1.21612e-24	6.62895e-20	9.88725e-09	2.8656	3.69403	3.73419	3.22848	3.16169e-08	9.81101e-05	5.61552e-05	2.03553	2.22699	2.13025
KLK10	3.00121e-28	7.05718e-31	1.41163e-22	5.8706e-12	1.93921	2.5413	2.17958	2.23536	9.30215e-07	0.013249	0.00102707	0.771604	1.14611	0.86926
KLK13	2.88044e-35	1.33758e-124	7.92495e-54	4.43884e-15	2.88364	4.69047	3.45227	3.03428	6.6014e-08	0.00312097	3.20809e-05	0.857641	1.37093	1.30372
KLK6	2.33388e-13	1.33315e-17	1.47796e-20	1.01484e-08	2.88708	3.9665	4.02659	2.59045	1.36812e-07	0.00516682	1.07508e-06	1.92166	2.30418	2.95165
KPNA2	2.50762e-40	5.93412e-59	5.12979e-30	1.64665e-20	1.72539	2.11184	1.79787	1.73361	1.33412e-09	2.12717e-05	8.71618e-07	1.03725	1.37326	1.00702
KPNB1	7.7159e-17	2.78913e-13	3.90222e-07	2.4965e-06	0.407026	0.481265	0.512847	0.454362	0.00211235	0.0407343	0.000543007	0.222665	0.326765	0.361477
KRT16	5.16255e-17	9.25409e-28	5.965e-29	2.51532e-17	4.02857	5.30875	4.94364	3.84996	4.77086e-10	6.16898e-10	1.51888e-12	3.21968	5.05513	4.11327
KRT16P3	1.50652e-24	3.80751e-09	9.04704e-16	0.00242164	2.68454	2.81154	3.41072	2.60507	8.85747e-06	8.18787e-08	0.00178512	1.84942	3.84352	2.56908
KRT17	1.04055e-20	2.71087e-06	7.20237e-14	1.00876e-05	2.82827	1.84144	2.38795	1.30517	7.85773e-08	0.00128921	1.59812e-09	1.81381	2.61979	2.52567
KRT6A	1.67689e-17	3.08548e-37	1.52287e-43	4.2529e-23	3.76553	4.46486	4.37389	3.67269	3.67573e-12	6.55804e-07	1.94511e-08	3.06676	4.03664	3.07704
KRT6B	2.60709e-22	2.5644e-11	9.82368e-18	1.19691e-07	3.6433	2.53872	3.09506	2.03611	3.13578e-12	1.41436e-05	4.95465e-09	2.58645	4.22782	2.76326
KRT6C	1.27118e-19	1.10037e-28	1.85995e-45	1.25137e-21	4.83357	6.49215	6.16037	4.36818	1.40159e-12	1.31876e-09	3.16072e-10	4.15398	6.82857	4.19892
KRT77	1.9176e-48	4.92323e-30	4.62406e-24	1.80346e-08	-4.44814	-3.84567	-3.2626	-2.74488	4.43971e-20	0.00488129	1.15707e-05	-2.66399	-1.4188	-1.31862
KYNU	2.05289e-23	1.80695e-259	1.36152e-72	3.01142e-23	3.57327	4.71808	4.33935	4.11451	3.59502e-08	0.00104422	0.00391768	1.36973	1.56073	0.764076
LAD1	7.88925e-31	1.43242e-09	4.54105e-07	7.55451e-05	0.732	1.1507	0.694208	0.926384	4.68332e-05	0.0016247	8.22025e-06	0.413309	0.83448	1.06732
LAMP3	1.45959e-07	2.68851e-28	3.13684e-07	3.74027e-14	1.00357	2.56992	1.40509	2.33688	0.00515509	0.00526153	0.00279569	0.543056	1.40041	0.856116
LARP6	3.50991e-13	9.27269e-16	0.00509982	0.00847196	-0.95205	-1.47279	-0.513881	-0.940059	0.000104671	0.0449393	0.00558693	-0.573707	-0.428931	-0.47935
LCE3A	1.36429e-11	9.69536e-70	1.21351e-25	1.25011e-18	3.86677	8.98669	6.68012	6.91996	2.38235e-07	1.08228e-09	0.000494596	2.85913	4.70571	2.78377
LCE3C	2.24979e-05	7.15806e-10	4.53806e-06	0.00563604	4.65504	7.71446	7.01936	4.1692	0.000617433	8.43181e-06	0.000883937	3.55144	5.07309	3.03048
LCE3D	2.21184e-23	2.31394e-44	8.35353e-21	2.10483e-13	3.65416	5.01862	3.95698	4.10735	1.96216e-08	1.90933e-09	2.06491e-07	2.28853	2.9935	2.76335
LCE3E	1.97605e-20	1.29744e-59	2.13195e-44	2.40769e-11	3.56067	5.47904	4.69553	4.22891	1.59927e-11	3.21054e-11	1.85174e-07	2.71783	3.09232	2.74542
LCK	1.45183e-25	0.0449192	1.57438e-22	0.0205525	1.95347	0.501098	1.53148	0.606141	0.00201713	5.90499e-06	0.0154407	0.846011	1.61875	0.906341
LCN2	7.53836e-16	8.01494e-32	7.41031e-31	1.34287e-22	3.45973	4.93802	5.03322	3.85213	0.000335415	0.0045143	0.000928542	1.27902	1.44766	2.02396
LCP1	0.00221121	4.5549e-05	3.33745e-05	0.0228326	0.338871	0.607861	0.563066	0.396469	0.0158893	0.000698245	0.016306	0.42279	1.03173	0.555331
LCP2	1.18014e-15	0.00344535	1.3211e-07	0.000608004	1.22669	0.501948	0.912346	0.629948	0.000271547	4.10302e-05	0.00304138	0.900658	1.03051	0.703311
LDHA	8.85243e-24	1.7041e-28	1.15452e-06	0.0306854	0.794483	1.25251	0.566701	0.301271	4.06109e-09	6.06987e-05	0.00439858	0.7911	1.07253	0.570682
LDLR	5.94218e-20	1.66642e-05	9.99208e-08	1.18054e-08	1.22224	0.905293	1.12131	1.11589	1.4469e-05	0.0124491	3.94548e-08	0.861789	0.940014	0.997734
LEO1	3.18549e-07	1.54612e-13	1.98e-06	0.00276196	0.380128	1.47578	0.48366	0.608441	0.000601238	0.000346158	1.01441e-05	0.354997	0.526243	0.714388
LEPR	2.87598e-24	2.02151e-09	1.60157e-10	0.0243056	-2.15604	-1.80387	-1.8924	-1.31477	6.34289e-13	0.000614179	4.81249e-10	-1.63072	-1.20374	-1.24509
LGALS3BP	7.01699e-17	6.50955e-06	8.416e-12	1.60742e-08	1.72323	1.24865	1.23353	1.23566	2.64344e-08	0.000934955	1.33932e-05	0.949265	1.34314	0.948673
LGALS9B	3.42139e-20	1.7061e-14	7.84591e-12	0.00190337	2.91538	2.29986	2.44201	3.14739	9.81331e-05	0.000236262	0.0051035	1.83654	2.16435	1.43723
LGALS9C	2.20247e-32	5.51985e-14	1.68029e-10	0.0123408	3.31999	3.48589	2.66341	2.74843	1.8035e-10	7.22664e-06	0.000124485	2.98339	2.44509	2.5745
LINC01206	8.22732e-11	1.30278e-11	1.32428e-15	0.000111134	3.2944	4.45686	4.90352	4.17972	1.2803e-05	0.000177302	3.72202e-06	2.56002	3.84473	2.85098
LINC01215	1.09647e-12	1.29077e-38	3.2129e-17	0.000545588	3.31661	3.75252	3.23381	2.70981	6.78789e-07	7.11764e-06	0.000944437	2.34159	2.98818	1.93537
LIPG	1.36941e-16	1.03218e-07	3.09111e-11	0.000566221	2.32113	1.65251	2.85923	1.46554	1.01491e-06	0.00255116	2.13955e-06	1.40403	1.25223	2.03094
LMNB1	2.03831e-30	4.17882e-24	2.43757e-28	7.58058e-09	1.13087	1.3908	1.25149	1.16353	4.5952e-07	0.0160448	8.13863e-09	0.584872	0.777067	0.959489
LMNB2	4.45646e-26	0.0116658	1.81237e-18	3.94979e-08	0.987957	0.546354	1.05077	1.01487	1.1907e-06	0.00339764	4.87289e-07	0.640047	1.00303	0.963792
LONRF1	1.46721e-29	0.000118273	2.40645e-19	1.43015e-05	-1.30232	-0.680502	-1.36852	-0.88129	0.00208723	0.0138026	0.0169394	-0.416794	-0.663659	-0.35188
LRP2BP	5.05067e-15	1.06367e-08	1.73324e-06	0.0108231	-1.16665	-1.13238	-1.01853	-1.01707	0.0469718	0.000804565	0.0149635	-0.367684	-0.617028	-0.39032
LRP8	5.12751e-34	7.88657e-25	2.43991e-20	4.81047e-07	1.83457	1.71277	1.85666	1.34727	1.04616e-12	0.00737057	2.74199e-06	1.12914	0.990964	0.972523
LRRC20	7.45606e-29	4.41754e-10	2.02547e-11	0.000760459	1.76284	1.35385	1.02506	1.15255	6.2858e-10	0.0384098	0.0102499	1.13899	0.725238	0.926188
LRRC59	9.8815e-34	4.73013e-14	1.03006e-22	7.722e-06	1.27508	1.00059	1.10756	0.738861	7.86805e-10	0.0322004	3.31355e-07	1.0246	0.759832	1.07243
LTB4R	8.21797e-43	3.59002e-18	1.17831e-20	1.10217e-08	1.15954	1.40731	1.52623	1.24057	1.41457e-07	0.00206637	1.60576e-06	0.54497	0.670192	0.697666
LTB4R2	3.97665e-36	1.73507e-08	3.27257e-16	7.2983e-05	1.05058	1.1183	1.37001	0.987598	8.44058e-07	0.0257726	4.7471e-06	0.50819	0.440562	0.785437
LTBR	7.01823e-13	0.0141118	2.8288e-06	0.00273167	0.571208	0.438932	0.49512	0.303051	3.86218e-05	0.000212461	2.17947e-07	0.444914	0.706005	0.669532
LTF	2.28266e-09	1.66576e-19	2.43555e-18	4.4243e-11	3.38827	4.50326	4.98388	4.37611	9.52403e-07	0.00349286	0.0307506	2.77077	2.41504	1.36561
LY6D	3.39278e-18	3.97979e-05	0.000775265	0.00307245	0.8962	0.827483	0.655519	0.866273	4.41629e-08	0.000112748	5.53984e-07	0.883553	1.07972	1.40699
LYAR	1.43395e-18	1.04783e-07	1.91069e-10	0.00106518	1.00383	1.18275	0.959182	0.652779	2.2537e-05	0.00288278	3.74239e-05	0.795089	0.963905	0.884582
LYN	8.7019e-33	1.31253e-35	1.85308e-20	0.00243889	1.86534	1.47539	1.34225	0.82988	1.0709e-07	0.00730693	0.00227576	0.87821	0.59489	0.628716
LYPD3	5.41002e-22	7.62122e-05	0.001516	0.0170973	0.681991	0.773269	0.46331	0.582031	9.60488e-05	0.00139969	0.000219077	0.548871	1.3711	0.95253
LYPLA2	8.26728e-15	0.0205813	3.02706e-08	0.00364964	0.527473	0.50444	0.668949	0.43935	0.000250059	0.00997392	0.00108226	0.323086	0.464077	0.68187
LYRM9	7.89646e-12	0.000585401	2.39479e-07	2.0481e-06	-0.738758	-0.671427	-0.940492	-1.22366	1.37666e-07	0.00199812	0.0409673	-0.741511	-0.562066	-0.453282
LYZ	2.26807e-18	0.00169568	4.6459e-08	0.000452862	1.80436	0.780039	1.62088	0.885247	1.24807e-06	2.81518e-07	0.00732363	1.32491	1.60602	0.899681
MACROD2	6.55692e-33	1.15029e-20	6.6681e-38	5.08081e-05	-1.79998	-1.53066	-2.16946	-1.50496	8.20156e-07	0.0123653	0.00149515	-0.972023	-0.735479	-0.554265
MAD2L1	1.49167e-22	9.10515e-26	3.36995e-15	3.62433e-05	1.08038	1.49688	1.01278	0.848673	1.04646e-05	0.0131168	0.000179268	0.615741	0.789312	0.564123
MAEA	2.99933e-45	5.86573e-10	6.20848e-10	0.0132258	0.702165	0.617602	0.490204	0.275803	9.77527e-08	0.0125435	5.85102e-06	0.327171	0.575574	0.557743
MAGI1	3.25215e-37	9.1744e-10	3.6953e-08	1.73012e-05	-0.940497	-0.463857	-0.813429	-0.555338	7.17626e-13	0.0433827	0.03654	-0.496275	-0.273255	-0.236968
MALL	1.38402e-13	0.048507	0.0375383	0.0104057	0.654235	0.379608	0.391326	0.680657	0.0096972	0.0067602	0.00511201	0.31198	1.5043	0.738305
MANF	1.88103e-28	0.000442859	6.71708e-15	0.000501938	0.945797	0.563569	0.769187	0.552823	2.57338e-05	9.27427e-05	8.90868e-06	0.502022	0.727739	0.83772
MAOA	4.73459e-10	3.41266e-05	1.73832e-05	0.0363366	-0.778096	-0.612473	-0.580217	-0.408694	1.34619e-05	0.0204733	0.0014904	-0.64778	-0.890849	-0.476753
MAP4K4	2.68425e-53	4.68633e-17	9.62258e-13	6.12876e-10	1.05376	1.22207	0.731748	0.762374	2.08126e-08	0.00570756	0.000379147	0.502481	0.720069	0.620459
MAP6	4.03891e-13	8.97827e-13	1.32632e-17	3.39121e-06	-1.25114	-1.50057	-1.57783	-1.90331	0.0122518	0.0213232	0.0122859	-0.46979	-0.879368	-0.517231
MAPK14	1.56605e-16	0.00592658	0.0156239	0.00434863	0.353746	0.328753	0.216851	0.374728	0.00895762	0.00804146	0.0143901	0.142213	0.356854	0.187546
MAPK6	1.16241e-45	2.95279e-64	1.07557e-20	2.66504e-08	0.976219	1.77366	1.0434	1.19462	3.51583e-08	0.000877142	1.06214e-06	0.635477	0.716609	0.703722
MAPRE1	4.24122e-11	2.40637e-08	7.36483e-06	0.00182108	0.370588	0.504696	0.344676	0.293695	0.00138589	0.00711515	0.00181716	0.297165	0.378622	0.361434
MARK3	2.38607e-22	3.0189e-09	8.71167e-09	0.000971722	0.456411	0.502842	0.392868	0.45462	3.01436e-07	0.0250575	0.0283094	0.317511	0.372001	0.183755
MCL1	1.10205e-14	4.47339e-08	1.27423e-07	0.000305141	0.443063	0.451574	0.43313	0.440998	0.000120701	0.0378356	0.000678038	0.42174	0.335061	0.503371
MCM10	2.73392e-27	5.79772e-25	6.08059e-27	0.000142274	1.41437	2.05281	1.68083	1.23319	1.73583e-07	0.00675012	1.13724e-05	0.953918	0.940611	0.992897
MCM4	5.2484e-23	7.46073e-13	5.1601e-10	3.22341e-05	0.592173	0.787471	0.629447	0.782631	0.000528466	0.0384871	0.0150049	0.329963	0.35634	0.267418
MCM5	4.13803e-32	0.0280852	2.24369e-10	0.000381547	0.893034	0.478268	0.835105	0.636829	0.00034351	0.0329268	0.000105315	0.390101	0.552572	0.663105
MCM6	7.79634e-20	3.5115e-16	5.55919e-14	4.3038e-05	0.798602	0.956648	0.784198	0.548124	1.47669e-05	0.0426818	6.01329e-05	0.472961	0.492882	0.405112
MDFI	4.63333e-34	1.13925e-06	5.73766e-16	6.59202e-11	2.05516	1.10005	1.51649	0.968095	8.87609e-13	4.12697e-06	0.000536512	1.60335	1.61703	1.1766
MED8	4.91228e-35	3.3382e-16	3.10062e-14	6.68773e-06	0.692732	0.902756	0.694783	0.721484	0.000114783	0.000707169	0.001808	0.3437	0.585196	0.400814
MELK	2.01989e-37	3.90655e-44	9.01027e-27	1.59555e-08	1.54966	2.28103	1.809	1.95269	5.70667e-11	7.85419e-05	6.33458e-07	1.0171	1.41263	0.973622
METAP1	1.98815e-39	5.41943e-45	3.31357e-21	3.19367e-05	0.706682	1.02494	0.677455	0.629272	0.00080735	0.033583	0.00457091	0.190646	0.397453	0.250257
METTL1	8.66246e-12	0.00019673	4.52284e-08	0.00098774	0.773163	0.755215	0.837435	0.679457	0.00109026	0.000351483	0.00279594	0.518352	0.869451	0.596952
MFHAS1	2.7083e-66	5.24141e-25	3.43207e-21	1.39293e-12	1.3671	1.3479	1.09494	1.15996	1.47724e-08	0.000231434	2.1797e-06	0.771843	0.763044	0.847722
MFN1	4.97045e-39	8.73728e-14	1.10299e-14	9.82183e-07	0.607833	0.880971	0.671478	0.640533	7.54596e-07	0.0196359	0.0115929	0.348224	0.293861	0.210594
MIR31HG	2.49264e-19	1.62392e-06	1.77361e-11	0.000327387	4.2023	3.03499	3.83259	3.74611	1.55781e-11	9.62379e-06	0.000743681	3.79414	4.01637	2.27788
MLKL	3.83084e-33	4.67968e-11	1.94056e-23	0.000725548	1.55	1.28797	1.74952	1.06433	4.99331e-10	0.00351697	0.000122242	0.812461	0.671256	0.617584
MMP1	2.33904e-14	1.27161e-05	4.88178e-12	0.000535727	3.23465	3.26967	4.44635	3.91937	2.88297e-10	2.96339e-06	0.00033842	3.72364	6.12227	3.07085
MMP12	3.08036e-10	3.29093e-11	0.00497617	4.77069e-06	2.94179	3.77683	2.17	3.58999	0.000268428	0.000652537	0.0246897	2.20589	3.44227	1.35901
MOXD1	3.18019e-25	4.45302e-19	6.82607e-17	6.65063e-07	1.21507	1.3588	1.20666	1.20847	8.00998e-05	0.0337931	0.00105538	0.708917	0.49088	0.546257
MPDU1	3.23351e-19	4.91305e-06	2.71382e-06	0.0246581	0.642032	0.718574	0.61808	0.280837	0.000710919	0.00249623	3.16358e-05	0.328371	0.409031	0.630824
MPHOSPH6	7.53208e-37	4.29228e-34	1.88177e-32	3.6308e-12	1.52158	2.72831	1.52732	1.56727	1.30587e-08	0.000401018	0.000398796	0.787331	0.847758	0.919921
MPZL1	1.15653e-41	4.29096e-10	3.83345e-12	0.00576874	1.0459	0.630799	0.708661	0.421576	1.35351e-06	0.0168071	0.0344265	0.367011	0.422593	0.186998
MPZL2	8.44585e-48	3.22104e-88	1.1842e-19	4.44334e-15	2.11139	2.46252	1.89059	1.84217	2.21945e-13	1.04533e-08	8.17915e-05	1.35227	1.82307	0.999082
MREG	8.41772e-38	3.58731e-27	1.19693e-05	3.06234e-05	0.930128	1.59565	0.975622	0.935685	5.06888e-05	0.0163961	0.00207777	0.473059	0.559444	0.537106
MRPL36	7.06659e-14	4.99326e-05	0.000951356	0.0256555	0.672172	0.61431	0.459605	0.387481	0.0072536	0.0104237	0.00560791	0.346483	0.796701	0.415237
MRPS12	2.28015e-22	0.000875701	7.2764e-07	0.0141208	0.858391	0.520867	0.7501	0.327677	0.00985784	0.00370766	0.0009375	0.344683	0.651888	0.869349
MRPS7	2.41638e-30	0.00321804	6.96719e-06	0.002236	0.742051	0.323858	0.543632	0.407386	0.00791883	0.00686241	0.000170452	0.320104	0.805018	0.512262
MRTO4	8.58602e-17	0.0483575	2.7757e-06	0.000166575	0.69692	0.350979	0.560422	0.651651	0.00014012	0.0194855	0.00218201	0.539595	0.587506	0.606406
MSMB	6.53448e-23	5.1783e-20	2.18632e-28	0.000174177	-3.19532	-3.73828	-3.21638	-2.68707	0.00369437	3.28794e-05	0.0213383	-1.13649	-3.25906	-1.25528
MSN	5.43836e-15	0.000301922	0.00070205	0.0342961	0.500506	0.385566	0.330262	0.223622	7.72602e-06	0.000172077	0.000528218	0.58629	1.03036	0.567585
MTFR2	3.13236e-15	1.46112e-19	1.56828e-18	0.00313198	0.938369	1.95522	1.3301	1.25523	5.53419e-06	0.00673715	0.00247421	0.621917	1.026	0.516137
MTHFD1L	2.8622e-11	4.07601e-05	1.6192e-07	0.00233084	0.783324	0.63016	0.853983	0.727304	2.0127e-05	0.0459658	0.000103679	0.585103	0.881109	0.636392
MTURN	5.67313e-22	7.98129e-16	3.79123e-26	7.29686e-06	-0.943743	-1.10183	-1.15204	-0.934243	4.64127e-11	0.0108672	0.00058659	-0.593822	-0.517046	-0.433704
MX1	2.25187e-10	7.81731e-29	1.61891e-08	1.44071e-22	2.27271	2.869	2.46163	2.75073	5.34641e-13	1.16737e-07	2.48417e-07	2.02998	2.27307	1.35192
MX2	6.4355e-05	1.18604e-09	8.4593e-06	0.000273085	1.12469	1.32354	1.4704	1.25961	1.28118e-08	0.00342887	0.00230372	1.01517	1.01855	0.549878
MXD1	3.50549e-35	2.50128e-84	4.30887e-18	0.000358567	1.33699	2.28937	1.45009	1.04037	1.97189e-15	0.000189688	6.90955e-08	1.03682	1.1137	0.971096
MYBL2	4.27408e-39	8.50052e-18	9.77354e-21	2.33035e-05	1.72898	2.06555	1.86234	1.1041	1.59767e-09	0.000161535	7.4988e-06	1.05629	2.13162	1.50249
MYC	4.27233e-09	0.00239173	5.36238e-07	4.91552e-07	0.591634	0.469739	0.742873	0.951354	0.0305839	0.00197297	9.31538e-05	0.334288	1.00215	0.650674
MYD88	7.89694e-26	2.15519e-36	3.06197e-20	1.83416e-12	1.05478	1.32238	1.00917	1.04221	1.02794e-06	0.000704112	5.75066e-12	0.621191	0.920774	0.855576
MYEOV	3.42338e-38	1.42214e-21	1.15758e-10	0.000155948	-2.85354	-2.74464	-1.84935	-1.65257	0.0144891	0.00238869	0.00236178	-0.792034	-1.0421	-0.830305
MYO1B	3.20639e-30	3.60616e-31	1.14341e-07	1.68063e-07	1.31466	1.47919	0.92743	0.984215	5.65637e-11	0.0225215	0.000720799	0.878939	0.734167	0.478036
N4BP1	2.79308e-23	2.67237e-15	0.00247302	1.9046e-06	0.559456	0.726927	0.366997	0.718618	7.71155e-05	0.0331377	0.00287589	0.263469	0.366808	0.330378
NAA50	2.14673e-22	1.1726e-17	1.0269e-09	5.27095e-07	0.591816	0.879818	0.468868	0.500634	2.85201e-05	0.0105957	0.0104806	0.417718	0.454923	0.346323
NABP1	2.84427e-37	2.43307e-15	4.22008e-10	7.42396e-05	1.63801	1.34658	1.70694	1.16916	2.71176e-09	6.79977e-05	2.78321e-05	0.981132	1.45091	0.958566
NAMPT	2.30154e-38	2.88138e-106	7.06093e-17	2.36295e-08	2.19888	2.65702	1.96713	1.61864	8.03757e-09	0.0066244	0.00569531	0.96867	0.869635	0.626222
NAPA	6.46906e-25	0.00245165	3.07448e-06	0.00125356	0.53793	0.543883	0.42757	0.431576	0.00162836	0.00783494	0.000245275	0.229664	0.475339	0.639844
NCAPG	2.17008e-20	7.66864e-40	1.77435e-20	4.28755e-07	1.31589	2.46404	1.85352	1.72822	2.02417e-08	0.0272833	0.000123351	0.774509	0.840723	0.729385
NCAPH	1.56792e-33	5.71854e-27	2.67053e-26	8.14607e-09	1.35567	1.57827	1.51158	1.67641	5.71852e-09	0.0011173	1.11335e-07	0.89013	1.26617	0.937416
NDC80	2.48693e-20	4.9469e-32	6.71177e-16	1.12316e-05	1.28349	2.28703	1.42009	1.46098	1.46638e-06	0.0209942	4.3892e-07	0.739309	0.826432	0.923158
NECAB1	7.82131e-22	0.00156263	2.55581e-10	0.000781009	-1.58061	-0.937037	-1.38196	-1.26465	0.0052542	6.58919e-05	0.0172562	-0.369976	-1.19665	-0.52132
NEDD4	3.38872e-11	2.06305e-16	0.000762495	1.29201e-05	0.505724	1.07396	0.416582	0.758208	0.00275328	0.0243029	0.012586	0.296268	0.433499	0.324157
NETO2	1.30083e-34	4.19978e-16	7.66344e-28	6.44651e-08	2.39353	2.05567	2.29291	1.51876	7.83781e-13	1.38222e-06	4.00658e-06	1.58369	1.73874	1.19799
NFKB1	9.97836e-24	1.38317e-09	2.51787e-08	1.66388e-07	0.632395	0.515847	0.568917	0.70649	8.32374e-05	0.000203516	0.000132629	0.346687	0.561129	0.449922
NFKBIE	1.49698e-15	0.0141938	3.19091e-06	0.0322953	0.874097	0.418555	0.648385	0.444535	2.76183e-05	0.00113018	0.000471846	0.743974	0.892485	0.982015
NIP7	1.70263e-14	3.74949e-07	4.30782e-07	2.25457e-06	0.586987	0.496772	0.541816	0.662543	0.000790225	0.000528772	0.00858205	0.482731	0.814296	0.482415
NIPA2	1.83427e-22	0.000227759	3.12601e-13	0.00668992	0.588287	0.418904	0.556944	0.39214	4.48832e-05	0.00186061	0.0395636	0.393747	0.403509	0.287334
NIPAL4	2.90201e-27	5.97382e-18	1.26778e-07	4.8116e-06	0.716624	1.31136	0.874519	1.13798	0.0102093	0.0112905	2.33549e-05	0.25057	0.652253	0.777071
NLRX1	1.23885e-63	2.69596e-08	2.14121e-15	3.72731e-08	1.43475	1.3594	1.18861	1.1002	6.72328e-13	0.000364241	1.28136e-07	0.924868	0.924216	1.32179
NME1	7.01072e-17	4.38773e-07	7.15481e-09	0.0128383	0.789935	1.02133	0.901844	0.640706	0.00764795	0.0047604	0.00987467	0.413241	0.912792	0.543435
NMI	2.3894e-22	3.15197e-30	3.66948e-15	4.49777e-06	1.17429	1.7027	1.21347	0.863571	1.26475e-07	0.000973683	0.000860732	0.651496	0.901352	0.662938
NMNAT3	2.41471e-14	0.0189669	2.24009e-11	0.00145327	-0.870179	-0.282345	-0.853058	-0.825323	9.47928e-12	0.026209	0.00322714	-0.833001	-0.60297	-0.476319
NOD2	3.8914e-60	5.1321e-49	2.80424e-19	7.65449e-12	1.43596	1.94087	1.34287	1.6658	1.85319e-10	5.35504e-05	2.57999e-05	0.822566	1.02069	0.9408
NOLC1	1.13932e-15	1.39001e-11	1.03054e-06	4.00813e-06	0.715897	0.860034	0.681629	0.635359	7.63224e-05	0.0306871	0.00019662	0.519215	0.612704	0.77822
NOP16	7.54932e-20	0.000105547	9.48141e-11	0.00314141	0.889879	0.814073	0.959411	0.513521	1.32241e-06	0.0156652	1.26294e-06	0.706525	0.578268	0.704896
NOP56	1.5819e-15	0.000130658	2.19495e-08	1.39165e-06	0.670905	0.524039	0.620976	0.646048	0.00011096	0.0041524	2.74555e-06	0.503768	0.656496	0.954122
NOP58	5.45117e-09	1.26555e-14	1.93852e-07	3.57804e-05	0.451022	0.803562	0.5005	0.716883	0.00476804	0.00621487	0.00298921	0.303101	0.312709	0.524635
NOVA1	2.68367e-16	4.65386e-05	0.000962546	0.00534124	-2.11546	-1.03146	-0.757286	-1.24479	0.00211005	0.0381353	0.0433858	-0.80882	-0.741418	-0.511703
NPM1	5.77375e-27	4.84324e-16	1.02819e-09	0.00256387	0.755971	0.99978	0.607018	0.462575	0.00330405	0.0106763	0.00431435	0.363206	0.696739	0.487135
NPY1R	9.6334e-40	0.0225386	0.00574465	0.0307182	-2.70008	-0.546395	-0.932088	-0.988933	1.58785e-09	0.0119457	7.71664e-05	-1.39056	-0.788487	-0.854604
NPY5R	1.2327e-34	5.18402e-05	2.49384e-07	0.0107771	-3.9372	-1.31176	-1.8147	-1.18966	1.66461e-13	0.0244008	5.48212e-05	-2.12486	-0.743786	-1.4597
NR3C2	1.57328e-32	2.42847e-08	1.26277e-11	0.000201951	-1.45738	-0.876618	-1.35377	-1.17258	6.44223e-08	0.000256874	0.000590793	-0.889261	-0.725278	-0.638733
NR4A3	9.34175e-20	1.52834e-09	7.8133e-08	0.000954054	1.73219	1.71092	1.58719	1.84945	1.02084e-08	2.60838e-08	1.36285e-09	1.68247	2.0119	1.56523
NSUN2	4.2889e-22	1.50934e-07	0.00104009	0.00109818	0.468861	0.497849	0.366039	0.407403	0.000970253	0.00688091	0.0268736	0.269336	0.4713	0.251997
NUP205	1.73109e-08	2.76081e-12	2.53466e-08	0.0362376	0.257342	0.598827	0.387411	0.286718	2.33311e-05	0.0258099	0.00818168	0.255852	0.267039	0.261713
NUP50	2.97328e-16	6.30713e-15	3.55361e-06	0.000165849	0.423835	0.769854	0.493859	0.47802	0.0002826	0.0144054	0.000318285	0.225837	0.255435	0.290173
OAS1	5.36509e-15	5.04949e-17	4.01734e-11	6.99378e-25	1.98957	2.28911	2.00552	2.59687	6.53109e-10	4.25828e-07	2.35261e-07	1.35406	1.62144	1.19607
OAS2	3.83382e-08	5.30249e-33	2.66725e-10	1.29835e-33	2.209	3.42865	2.92832	3.68102	3.57504e-10	4.0565e-08	1.2625e-09	2.01431	2.35965	1.53584
OAS3	3.07789e-12	3.87809e-31	3.44581e-09	1.81716e-24	1.55387	2.53288	2.12407	2.87475	1.7269e-09	3.78067e-05	0.000312088	1.1589	1.27118	1.09353
OASL	1.06427e-13	3.10353e-43	2.13509e-18	4.99363e-26	3.26098	4.79657	3.76327	4.92413	3.76014e-25	4.05805e-14	1.88586e-09	3.45101	4.09684	2.77603
ODF3B	6.2313e-13	0.0137505	3.75537e-08	6.08808e-08	1.44495	0.613526	1.206	1.26571	8.53468e-08	1.9982e-05	0.00413541	1.00317	1.07051	1.02274
OPHN1	9.90043e-37	7.76164e-11	9.60746e-13	0.000928249	-0.9396	-0.984455	-0.758633	-0.57851	3.79699e-08	0.00766508	8.38416e-08	-0.538226	-0.498648	-0.495627
ORC1	3.39578e-33	1.27801e-19	8.49499e-19	0.000136624	1.26558	1.67172	1.40728	1.25299	1.30667e-06	0.00776682	3.98291e-06	0.710904	0.867792	0.957526
ORC6	3.29978e-27	9.44039e-06	8.20928e-12	0.000373196	1.12825	0.915704	1.2792	1.2291	0.000427568	0.0373121	0.00356365	0.491125	0.60588	0.586913
OSMR	1.81133e-36	4.31598e-16	1.67992e-13	1.84905e-12	1.19046	0.98319	0.960028	0.976319	7.24341e-07	0.0180321	3.16923e-07	0.843337	0.579883	0.682297
OSR2	3.00786e-14	3.48345e-08	3.23576e-05	0.00472049	-1.80687	-1.28448	-1.05479	-1.13741	5.29221e-05	0.0172182	0.00343668	-1.00961	-0.69439	-0.704331
OTUD1	1.84354e-28	1.90126e-09	4.05673e-13	0.000324385	-1.00543	-0.698568	-0.886808	-0.558557	4.39936e-07	0.000155722	0.0330862	-0.557813	-0.633606	-0.328145
P2RY1	0.00102043	1.89548e-17	0.0122459	0.00286186	0.255343	1.10264	0.432626	0.750101	5.96342e-06	3.54854e-05	0.00405479	0.592726	0.813144	0.565059
P2RY10	2.53738e-09	7.96565e-06	3.52974e-10	0.0377719	1.11778	1.04011	1.23736	0.740648	0.0052298	3.6804e-05	0.0037894	0.655313	1.56567	0.924371
P2RY2	1.18248e-08	0.00015273	0.00026799	0.00156789	0.629795	0.914868	0.608435	0.75204	0.00151667	0.00010249	0.00125851	0.543411	0.935435	0.680423
P4HB	9.94455e-44	1.74435e-08	7.77608e-13	0.000237465	1.01279	0.901034	0.83105	0.561829	0.000308312	0.00190642	0.000328734	0.303944	0.796314	0.634686
PA2G4	4.61556e-21	7.84584e-21	0.000262715	0.01057	0.560313	0.814756	0.363731	0.450446	0.00134872	0.0105526	0.000321979	0.343352	0.535075	0.608058
PACRG	3.21355e-34	6.61678e-06	7.70328e-16	0.00253837	-1.84741	-1.28337	-1.64589	-1.46371	3.19426e-05	0.03949	0.00339955	-0.892329	-0.579445	-0.751826
PAIP2B	2.23363e-25	1.91421e-08	1.05608e-16	0.000885508	-1.16226	-0.921384	-1.04827	-0.589395	3.24396e-13	0.0130107	0.00839865	-0.882787	-0.758088	-0.466914
PAK1IP1	1.37593e-13	3.61285e-14	4.37224e-09	0.00698502	0.603165	1.04303	0.608017	0.498807	0.00166127	0.00897488	0.00423177	0.486098	0.4896	0.525256
PAK3	1.31173e-77	1.95005e-06	3.34092e-06	0.0126072	-3.17775	-1.3208	-1.08424	-1.20225	4.86863e-12	0.00785222	0.000101869	-1.56333	-0.769167	-0.742344
PANX1	5.49382e-20	1.57336e-23	7.60887e-06	1.66544e-09	0.890478	1.28558	0.75602	1.13881	7.8073e-06	0.00511365	5.25458e-08	0.689949	0.72933	0.986352
PAPLN	1.05442e-17	2.77876e-28	2.24772e-06	8.57548e-05	-1.75912	-1.98336	-1.05275	-1.10463	4.50757e-06	0.0338065	0.000209974	-0.822851	-0.728309	-0.5389
PARP12	5.32287e-09	2.79818e-08	1.02921e-07	4.25595e-06	0.869902	0.946575	0.930548	0.946174	9.87964e-09	5.67472e-05	2.23044e-06	0.850772	0.811144	0.704503
PARP14	5.33782e-13	6.88232e-21	1.2136e-16	9.07351e-08	1.30952	1.36401	1.5831	1.60518	2.94867e-08	0.00874799	0.00336562	0.963763	0.799444	0.676472
PARP9	1.59217e-13	1.88572e-40	1.05242e-11	3.17981e-19	1.64737	1.97154	1.62842	1.8253	7.63417e-09	9.00367e-06	0.000114747	1.08539	1.34435	0.753454
PATZ1	1.29805e-19	5.1179e-10	7.21647e-09	0.00334811	-0.643841	-0.925579	-0.574519	-0.646337	4.60363e-05	0.00262365	0.0248147	-0.331559	-0.371089	-0.2791
PBK	1.65808e-20	2.75071e-26	1.86996e-10	0.00210327	1.14991	2.33125	1.214	1.0715	1.02274e-05	0.0336814	0.00141473	0.738235	0.850138	0.771224
PCDHB5	0.000163973	2.46057e-08	0.000269631	0.0395475	-0.940092	-1.26325	-0.896763	-0.910204	7.06904e-05	0.0362808	3.46826e-06	-0.712574	-0.623401	-0.920529
PCDHGA2	2.31179e-14	2.60803e-07	7.2201e-12	0.00808189	-1.05737	-1.07175	-0.991559	-0.972588	0.00311966	0.0132948	0.000262169	-0.512222	-0.606521	-0.819376
PCDHGA6	8.20431e-15	1.29773e-11	7.20777e-14	0.000406809	-1.12933	-1.09876	-1.18221	-1.05729	5.6441e-09	0.00263591	0.00220242	-0.794211	-0.636571	-0.429665
PCDHGA7	1.23335e-11	0.00314028	7.5257e-07	0.0134232	-1.25244	-0.606995	-1.2127	-1.19264	7.06393e-06	0.000178717	0.00355615	-0.620574	-0.787572	-0.624213
PCDHGB3	1.47384e-13	8.88435e-10	6.534e-11	0.00291413	-1.42089	-1.24686	-1.5028	-1.63873	3.81653e-10	0.00776774	0.025486	-0.966926	-0.598577	-0.420899
PCDHGB5	7.7002e-23	1.72506e-08	2.47443e-17	0.0107058	-1.25244	-1.10697	-1.11658	-0.778356	8.4045e-07	0.011651	0.0204723	-0.555732	-0.385203	-0.404905
PCDHGB7	1.248e-15	1.69727e-08	2.20212e-07	0.0169803	-0.89288	-0.752183	-0.553638	-0.60406	5.96881e-06	0.0282821	0.000382455	-0.515875	-0.264082	-0.401387
PCNA	1.63741e-22	4.91797e-17	1.30402e-11	0.000111518	0.890601	1.04552	0.748126	0.647846	0.000236871	0.013366	0.00273454	0.520425	0.719869	0.555924
PCP4L1	6.09264e-21	1.56804e-06	6.08646e-15	8.23612e-05	2.00458	1.54826	2.32275	1.48459	0.00164212	0.0109187	0.0338067	0.652019	0.824957	0.616507
PDE10A	3.61889e-08	0.000112425	1.14293e-05	0.000471846	0.926182	1.07915	0.836452	1.39737	1.48814e-05	1.13694e-07	0.000146644	0.930434	1.16362	0.648858
PDIA6	2.24476e-24	0.000820937	8.36503e-06	0.0173226	0.742189	0.485599	0.503822	0.307274	0.00195388	0.000615659	0.000224603	0.347354	0.611865	0.548165
PDSS1	5.40777e-24	2.57921e-22	2.54403e-24	0.00259638	1.22893	1.46196	1.53168	0.710247	2.04626e-07	0.0152258	0.00214972	0.651119	0.574823	0.452034
PDZK1IP1	1.47441e-47	5.7989e-13	8.25068e-18	4.80665e-14	1.81346	1.87336	1.79161	1.8808	0.00016033	0.000107558	0.00016049	0.667967	1.48782	1.32725
PELI2	1.04562e-46	4.88104e-07	3.10791e-09	0.00369632	-1.70008	-0.85597	-0.917897	-1.05563	1.12392e-05	0.000860207	9.39433e-06	-0.823254	-0.807213	-0.76753
PEX3	4.65229e-06	9.76463e-10	4.99597e-05	0.0192166	0.288294	0.820454	0.352891	0.284952	0.000971583	0.0273051	0.012483	0.272469	0.250736	0.274084
PFKFB2	1.24597e-21	5.71889e-18	3.59599e-05	1.29298e-05	0.888706	1.04122	0.570429	0.796277	3.2523e-09	0.0387828	0.0036364	0.571988	0.57902	0.417685
PFN1	6.74166e-16	1.27795e-09	1.04785e-06	0.00277129	0.668002	1.12371	0.572095	0.290581	0.000236131	0.00107758	5.2257e-06	0.48019	1.13071	0.85457
PGAM1	7.9793e-33	1.19756e-09	2.328e-12	4.00052e-06	1.11355	1.12159	0.863229	0.820365	9.98149e-10	0.00536968	0.000318569	0.763897	0.98841	0.603655
PGAM5	6.00597e-25	0.00102436	3.48655e-10	6.8429e-06	0.981551	0.530293	0.926702	0.777126	4.74151e-06	0.000475099	0.00323971	0.564369	0.575179	0.488008
PGM2	1.11436e-51	3.29724e-105	1.1411e-25	9.82695e-10	1.17449	1.81514	1.2191	1.30679	3.64339e-09	0.000269616	0.00016344	0.611523	0.704931	0.620674
PGRMC2	2.93949e-22	0.00920249	6.07905e-16	0.000770402	-0.729858	-0.33605	-0.713203	-0.483071	1.61114e-08	0.0464831	0.0323643	-0.507341	-0.434861	-0.270735
PI15	2.47743e-06	5.57672e-18	1.8746e-10	0.00494476	1.36738	2.11086	2.12364	1.32496	1.88751e-06	5.19145e-07	0.000196929	1.2714	2.97189	1.26508
PIF1	3.81364e-20	0.0488694	5.32308e-11	0.0259163	1.73902	0.673144	1.93434	1.18566	0.00011681	0.00332915	8.02336e-06	0.804255	1.30657	1.72925
PIFO	4.76324e-27	1.33963e-19	1.66408e-15	7.54858e-05	-1.58174	-1.7809	-1.43645	-1.33345	8.67594e-06	0.008777	0.000409921	-0.75759	-0.851713	-0.737314
PIK3R1	4.5253e-18	0.000162148	6.43579e-09	0.00700399	-0.932435	-0.559636	-0.688405	-0.449957	8.23042e-07	0.0250896	9.06654e-07	-0.638346	-0.542289	-0.583607
PINX1	2.04381e-18	0.00107844	1.51532e-07	0.00054092	0.821158	0.563012	0.737296	0.688415	0.000173237	0.0167504	0.0226771	0.455481	0.426378	0.286902
PITPNB	1.55647e-05	2.09097e-19	3.23698e-06	2.60332e-05	0.407929	0.779239	0.489872	0.474932	0.015149	0.0374812	0.00100208	0.262381	0.305852	0.373198
PITPNM1	2.3712e-31	0.0263219	1.64044e-13	0.000150274	1.33567	0.468053	1.11349	0.815239	4.64763e-13	4.09479e-06	0.030664	1.03742	0.973602	0.836887
PITX1	8.27418e-22	1.13985e-17	6.84085e-16	3.78192e-10	3.14303	2.80819	2.61423	2.43399	2.1968e-06	0.00689159	0.015638	1.56785	2.163	1.31471
PKM	1.48151e-27	0.000157452	9.57426e-08	0.0101655	0.87882	0.674071	0.670941	0.355356	7.86877e-07	0.0032624	1.80221e-06	0.612783	1.09322	0.951742
PLA2G3	2.46099e-24	3.63594e-10	5.2465e-14	1.97661e-05	1.49908	1.66683	1.53019	1.45007	4.22472e-09	0.0302155	4.01407e-06	1.03291	1.02532	1.3823
PLA2G4D	2.25586e-28	5.89558e-97	2.99265e-52	8.50437e-22	2.99472	4.70488	4.18258	4.05079	3.19552e-13	0.00171626	4.76651e-12	1.6653	1.47436	2.19862
PLA2G4E	4.80636e-42	1.31742e-32	1.02944e-16	1.29582e-09	1.72324	2.23032	2.07965	1.96157	1.59519e-10	0.00814986	1.1275e-09	0.744296	0.770577	1.31707
PLA2R1	2.01404e-15	3.64992e-05	1.60048e-05	0.0289663	-0.908157	-0.840583	-0.859732	-0.653695	0.000912645	0.0305549	9.86562e-05	-0.625659	-0.662918	-0.70857
PLAT	2.49569e-30	2.56055e-12	6.4917e-14	7.15573e-05	3.43861	1.54208	2.45877	1.71704	1.39983e-08	0.026449	0.00817888	2.04702	0.56114	0.82045
PLBD1	1.10912e-50	9.10462e-125	8.75073e-32	1.38163e-08	1.76052	2.41282	1.55528	1.71009	4.29159e-08	0.000943113	1.85842e-06	0.924128	0.864232	0.836779
PLCB4	1.12562e-14	4.23428e-05	7.59467e-05	0.0349689	-1.38435	-0.991574	-1.03447	-0.859441	0.0310349	0.00419497	4.32398e-06	-0.499567	-0.69822	-0.791953
PLCD4	4.61722e-22	3.52302e-07	1.73122e-12	0.00278205	0.936532	0.587997	0.952991	0.902231	1.10036e-07	0.0125581	0.00618035	0.690827	0.555287	0.350785
PLD2	7.51679e-32	0.0383075	2.49044e-07	0.000276017	0.805299	0.444732	0.583134	0.699259	1.54089e-06	0.0304969	0.000118498	0.377616	0.494415	0.559195
PLEK	5.01272e-14	2.56069e-09	3.85628e-14	0.00369483	1.59344	0.962372	1.42725	0.745659	3.4287e-05	0.0118936	0.000113508	0.957582	0.938759	1.17954
PLGRKT	2.4961e-22	3.42494e-07	5.4767e-08	0.0110057	0.862254	0.758372	0.607132	0.43201	0.00182522	0.0280951	0.0344464	0.354329	0.542224	0.361523
PLK1	4.03073e-23	2.87912e-23	1.94425e-22	2.3421e-09	1.34617	2.13927	1.95789	1.57775	8.98693e-05	0.000919087	1.53808e-06	0.580568	1.20609	1.03064
PLK2	3.89382e-19	1.26436e-18	8.88621e-11	1.46023e-07	0.796757	0.959537	0.861453	1.00045	0.0444081	0.0286707	0.0224565	0.23768	0.540165	0.327348
PLSCR1	6.20257e-21	1.02697e-17	4.56634e-10	2.48274e-10	1.48549	1.27849	1.344	1.07378	4.40672e-14	0.00166718	0.000267968	1.04245	0.901371	0.761709
PML	8.50675e-23	0.00124544	1.94706e-07	3.90115e-05	0.912062	0.568566	0.905371	0.698096	2.94104e-06	0.00532136	1.03184e-05	0.4978	0.565011	0.556469
PNP	2.0298e-31	2.9578e-23	2.90606e-21	2.46802e-10	1.91005	1.84423	1.74695	1.54942	2.49342e-09	7.47109e-07	2.63823e-08	1.19496	1.54271	1.1199
POC1A	5.55921e-27	3.1126e-06	9.93511e-11	0.00367488	1.00791	0.965799	1.25312	0.949842	2.21786e-06	0.0384882	0.000356246	0.603759	0.715768	1.06052
POLD3	3.66381e-08	1.89961e-08	6.36024e-07	0.00991161	0.349615	0.476406	0.346953	0.334817	0.00291939	0.000484105	0.000932739	0.20656	0.302324	0.316436
POLE2	2.97767e-30	1.50318e-09	5.26552e-19	0.0134809	0.847881	1.03963	1.24131	0.822678	4.10062e-10	0.000152175	0.0425831	0.612798	0.764346	0.28098
POLE3	2.59947e-15	4.40623e-15	3.13537e-05	0.0167603	0.486875	1.05817	0.394696	0.304106	0.0458061	0.0348157	0.0287694	0.206532	0.385923	0.329317
POLQ	5.30274e-16	5.75049e-12	2.83276e-07	0.00281802	0.942435	1.62002	1.3246	1.45766	7.69937e-06	0.034167	0.000221855	0.566857	0.625896	0.660477
POLR2H	8.86573e-21	0.00548458	3.84203e-13	0.010171	0.709064	0.323827	0.657221	0.312091	2.02178e-07	0.010491	0.00223935	0.527835	0.386015	0.47132
POLR3G	2.50809e-50	1.04842e-73	1.69955e-35	4.47523e-15	1.63284	3.34972	2.00291	2.47243	6.09821e-16	5.34047e-06	5.8225e-05	1.21832	1.31966	0.852733
POMP	8.27669e-19	8.65627e-10	6.75102e-07	0.0386594	0.619612	0.887732	0.443424	0.250854	0.000122402	0.00671752	0.00599808	0.434958	0.697528	0.507756
POR	1.14329e-33	0.0183908	7.21e-09	0.000618518	0.879344	0.529905	0.64467	0.561673	1.98054e-06	0.00375735	1.90991e-05	0.39675	0.779712	1.02397
POU3F3	4.39551e-09	4.18953e-09	0.000972692	0.000828119	-1.33244	-1.81349	-0.907156	-1.59172	0.000179411	3.14382e-05	0.00888719	-0.698286	-2.41728	-0.776665
POU6F1	6.52648e-14	5.09043e-17	6.08726e-10	0.000259237	-0.969566	-1.11957	-0.818859	-0.790533	2.98089e-05	0.000102566	0.0174446	-0.551653	-0.648227	-0.434714
PPARD	1.48167e-39	2.55963e-26	1.4342e-08	2.63481e-07	1.49467	1.58351	1.09038	1.30363	8.03737e-08	0.00304899	1.11661e-06	0.692196	0.930133	0.983736
PPIF	3.56001e-37	3.31923e-15	8.58684e-16	3.11865e-06	1.32348	1.48811	1.34539	1.23176	1.21976e-10	0.000879619	1.42273e-05	0.702412	1.01892	0.89317
PPIL1	1.3729e-26	1.11919e-22	9.89016e-20	0.00088787	1.07214	1.1559	1.00917	0.694122	8.73015e-05	0.00077944	0.000572951	0.605022	0.73537	0.743393
PPM1G	8.42399e-26	0.0175474	1.85656e-09	0.00568484	0.602558	0.38253	0.455061	0.272498	0.00628888	0.0401699	0.000158076	0.285503	0.535916	0.581144
PPP1CA	4.77041e-20	0.000410276	2.50482e-05	0.0368172	0.541766	0.617381	0.497125	0.282164	0.00028839	0.00219532	4.04532e-05	0.330092	0.598044	0.717134
PPP2CA	7.51859e-14	1.75471e-28	0.000792844	0.0474658	0.40598	1.16919	0.28084	0.286914	0.0043024	0.0225882	0.00457761	0.252422	0.296467	0.346233
PPP2R2B	6.4758e-15	4.14326e-05	3.34138e-16	0.00196288	-1.64879	-0.830734	-1.33601	-1.14676	0.00586221	0.000331355	0.0162428	-0.594889	-1.26889	-0.411395
PPP4R1	3.07961e-53	3.34309e-90	4.26692e-15	8.14406e-10	1.07977	1.38266	0.853651	0.869868	2.7414e-10	4.20111e-05	2.55626e-05	0.742116	0.826548	0.622746
PRDM1	8.08334e-19	1.90104e-56	2.09389e-08	1.3371e-07	0.87194	2.09406	1.20548	1.67618	3.27608e-05	0.00996472	2.99333e-05	0.490514	0.757239	0.911756
PRELID1	4.33667e-36	0.0012325	7.73062e-06	0.0114134	0.969502	0.554316	0.723907	0.463211	1.81059e-05	0.000349553	0.00249486	0.537137	0.995248	0.893833
PRELID3B	1.55727e-12	1.05581e-20	7.56503e-05	0.0188528	0.625445	1.10077	0.458838	0.394556	0.000221218	0.0114477	0.00763811	0.429326	0.438581	0.410419
PRKAA2	2.61401e-11	9.63832e-05	0.000386804	0.0262675	-1.41425	-1.07214	-0.93851	-0.888447	0.0159513	0.00237356	4.57005e-08	-0.488504	-0.883343	-1.02092
PRKAB2	1.96679e-21	0.0249145	5.15336e-16	0.000109245	-0.825117	-0.335229	-0.79164	-0.598274	8.53637e-08	0.00253137	0.0137265	-0.502179	-0.529355	-0.301099
PRKAG2	1.85845e-09	1.94088e-05	1.97247e-08	0.0166592	-0.432817	-0.528888	-0.399111	-0.532462	0.0335037	0.00378982	0.000699812	-0.154762	-0.604718	-0.471739
PRKCQ	2.53488e-26	2.72584e-22	9.16764e-39	1.52882e-08	2.90724	2.56798	2.95443	2.58973	2.11922e-08	7.25023e-05	0.0231823	1.38486	1.78236	0.533453
PRKCQ-AS1	2.41692e-30	4.26059e-28	4.95286e-39	3.13029e-07	3.01416	2.53704	3.09865	2.41765	7.64543e-09	3.9226e-06	0.00463308	1.58587	2.28881	0.911277
PRKDC	0.000933968	5.43559e-06	2.3472e-06	3.81675e-05	0.29897	0.557091	0.481778	0.584605	0.00219162	0.0167488	0.0131254	0.234011	0.306068	0.270654
PROB1	4.17787e-49	0.000179346	6.3601e-35	9.93986e-11	2.28298	1.03507	2.06524	1.97676	7.55562e-14	1.81574e-06	4.82284e-05	1.28801	1.26916	0.949593
PRR11	4.01651e-20	4.32759e-41	1.02515e-13	1.86853e-05	1.07274	1.83434	1.16285	1.24352	1.49523e-05	0.048711	0.000466446	0.629289	0.854586	0.751338
PRRG4	8.55465e-19	2.50943e-30	3.44124e-08	5.08191e-08	0.791726	1.34788	0.820851	1.09726	0.00442947	0.00468808	0.0321711	0.330377	0.806419	0.364209
PRSS22	1.2589e-21	3.2811e-21	1.0076e-28	3.35638e-08	3.27801	3.19093	3.43654	2.35674	6.61928e-17	2.34967e-07	1.24936e-05	2.25723	2.27209	1.77827
PRSS27	1.88121e-31	1.01798e-41	3.24053e-40	1.28953e-14	3.21181	4.08266	3.70859	2.99127	8.97145e-16	8.86051e-07	5.28286e-10	2.06138	2.01386	2.54589
PRSS3	5.04875e-37	7.68683e-17	2.04928e-11	0.000446621	1.44781	1.56954	1.18326	1.10457	4.87122e-09	0.000290028	6.53798e-09	1.00562	1.33909	1.41565
PRSS53	2.76631e-11	0.0407221	0.000501614	0.000774656	1.17556	0.694788	1.97315	1.95339	4.29811e-05	0.000192954	0.000240644	1.18716	1.32302	1.32315
PSMA4	1.39299e-27	5.80537e-14	3.69607e-08	2.31904e-05	0.774746	0.97356	0.56457	0.428668	6.44315e-07	0.00158043	0.018258	0.489131	0.466818	0.350694
PSMA5	1.2789e-24	3.00301e-11	8.29185e-12	0.000106495	0.795375	0.604698	0.68351	0.504523	1.8088e-05	0.00762416	0.000747542	0.449914	0.55512	0.453453
PSMA7	5.56659e-25	0.000693826	2.29682e-05	0.00125477	0.657298	0.52033	0.499087	0.375579	9.71131e-05	0.0278044	0.041473	0.358693	0.586914	0.325822
PSMB2	1.23907e-22	2.37995e-36	6.08431e-11	0.00101325	0.661979	0.941932	0.480423	0.416694	5.3458e-05	0.0281121	0.0087859	0.372219	0.476637	0.364801
PSMB6	4.45603e-21	0.00566747	0.000586515	0.0279286	0.697891	0.590916	0.476507	0.327284	0.00521834	0.00798621	0.00205613	0.319293	0.862564	0.564309
PSMC4	1.32257e-35	1.14561e-06	3.47706e-14	0.000150872	0.770345	0.702017	0.619227	0.5854	3.0038e-05	0.00652101	0.00301788	0.432851	0.643123	0.53354
PSMD1	5.31654e-39	7.67812e-32	6.85317e-08	0.000588553	0.663707	0.906366	0.415271	0.567178	3.10169e-06	0.00103627	9.69195e-05	0.409799	0.567637	0.50757
PSMD11	3.73206e-41	1.84732e-16	5.37846e-09	9.43192e-05	0.625667	0.702516	0.466061	0.608252	1.25085e-07	0.00565348	0.000304288	0.374953	0.651304	0.423806
PSMD14	3.44002e-18	5.51671e-16	9.73453e-05	0.00608271	0.534623	0.779262	0.39027	0.44325	0.00116818	0.0315339	0.0105137	0.303747	0.41373	0.485878
PSMD2	2.64357e-36	0.00187577	1.00284e-10	0.000480148	0.700213	0.487851	0.519361	0.512967	5.76424e-05	0.00828178	2.028e-05	0.357731	0.558176	0.578472
PSMD6	1.57395e-29	1.73071e-22	2.55432e-06	0.0109801	0.583916	0.859019	0.403975	0.335351	8.41742e-07	0.0297487	0.0197737	0.346273	0.333146	0.127263
PSME1	4.87758e-09	4.79173e-10	7.79124e-06	0.0459172	0.575248	0.577404	0.545675	0.192544	0.0017135	0.0033585	0.00238923	0.34494	0.526663	0.543847
PSME2	7.86857e-23	1.11831e-16	3.30137e-14	7.02786e-07	1.21038	1.16374	1.16683	0.732756	2.94086e-08	2.54317e-05	1.08958e-05	0.730498	0.873424	0.794541
PSME3	3.7358e-25	1.63762e-41	3.4198e-13	7.07393e-06	0.588541	0.891341	0.629304	0.660151	2.41821e-05	0.000203994	0.0178965	0.386106	0.859928	0.472602
PSPC1	7.38952e-15	1.52937e-06	1.90141e-07	0.0174483	0.396143	0.780038	0.343132	0.288752	0.016323	0.0373323	0.0455863	0.11377	0.332237	0.196421
PTAFR	8.99314e-16	6.11033e-23	2.80857e-19	7.88433e-06	1.1855	1.50675	1.32886	0.894121	0.0134731	0.0211993	8.32571e-05	0.466482	0.536124	1.01301
PTGFRN	6.21659e-10	0.0080077	0.00144529	0.00137736	0.340304	0.235954	0.27299	0.342358	2.91838e-06	0.014161	0.000154717	0.457928	0.628558	0.52738
PTPN2	1.25138e-39	7.04489e-15	1.21623e-17	6.79557e-05	0.611184	0.976139	0.609498	0.605599	1.45985e-06	0.0139115	0.000447056	0.265319	0.301148	0.413383
PTPRE	1.27825e-45	5.8399e-24	1.50091e-13	3.23723e-08	1.12898	1.06011	0.894887	0.720134	1.0425e-19	4.76273e-05	4.77621e-06	1.16507	0.971233	0.705952
PTPRU	6.40687e-14	5.6877e-21	8.23975e-20	0.000198069	-1.14229	-1.72135	-1.15491	-1.00199	9.78804e-06	2.3634e-05	0.00438768	-0.594982	-0.860071	-0.541605
PTTG1	2.81222e-28	2.27828e-41	4.94916e-11	0.000206563	1.31498	1.95192	1.3942	0.983204	2.3823e-06	0.0112321	1.31974e-07	0.669226	0.965506	0.93041
PUM3	2.73238e-12	2.91546e-16	3.46684e-13	1.71133e-06	0.543847	1.50165	0.836376	0.768554	0.00217625	0.0349908	0.00650949	0.341324	0.378019	0.39809
PUS7	5.17015e-09	6.75141e-05	0.000146239	0.00291432	0.544061	0.514498	0.507974	0.510772	4.46357e-05	0.0217896	0.00982779	0.458827	0.357411	0.361055
PVT1	1.33075e-33	2.26734e-10	1.67898e-13	0.000667882	1.40782	1.16774	1.39865	1.02886	1.12048e-05	0.00118513	0.000900869	0.771914	0.622555	0.581866
PYCARD	9.54182e-21	0.000297756	8.10161e-09	0.000114286	0.954996	0.67019	0.916794	0.832393	0.00346596	0.00804972	1.17806e-05	0.422913	0.674879	1.16631
PYGL	1.13882e-44	1.43804e-11	2.26463e-11	9.88417e-12	1.37348	1.0217	1.08499	1.13569	9.25649e-12	0.000406131	6.31892e-06	0.978871	1.30334	0.803574
QSOX1	2.5809e-31	0.00825431	5.06868e-08	0.0413117	1.07875	0.526131	0.526278	0.390181	2.72325e-11	0.0185845	2.45124e-05	0.697016	0.736313	0.607758
R3HDM4	9.2211e-24	0.00222695	3.24881e-10	0.0171733	0.760502	0.646274	0.661852	0.321676	5.53445e-07	0.0052468	0.00103481	0.566238	0.590729	0.757093
RAB10	1.19017e-19	1.87644e-24	6.68518e-06	0.000128103	0.631821	1.57036	0.435484	0.702587	0.00061242	0.000140272	0.0106624	0.369764	0.568221	0.509861
RAB24	1.06473e-17	0.000233856	2.06776e-05	0.0187415	0.908838	-0.919585	0.591334	0.57517	9.40897e-06	9.93121e-05	0.0023485	0.519449	1.0349	0.817043
RAB31	6.99329e-34	1.05697e-20	5.77262e-19	2.81779e-09	1.73545	1.23541	1.06342	0.90493	1.85859e-12	0.00825402	2.71274e-05	1.27443	0.988525	0.802681
RAB38	1.49176e-30	1.89096e-14	5.52014e-12	2.11347e-08	0.90594	1.186	0.977968	1.04481	0.000331416	0.00914495	0.00242808	0.358283	0.686606	0.428905
RAB3B	2.61613e-39	7.22728e-26	4.59876e-16	2.63693e-05	-4.01331	-2.76575	-3.15171	-1.62877	5.27491e-25	0.00891346	2.40268e-06	-2.71908	-1.35659	-1.41349
RAB9B	2.85393e-10	1.8215e-06	1.01731e-06	0.00167544	-1.16813	-1.22135	-0.897841	-1.16756	0.000503234	0.000664234	0.00510402	-0.577356	-0.939872	-0.713913
RABGGTA	1.84946e-45	2.95178e-10	1.83043e-14	1.27373e-06	1.17192	1.15021	0.972578	0.778471	1.19871e-08	0.00202767	0.000857026	0.392575	0.750664	0.758231
RABGGTB	1.17977e-10	0.00359372	0.000505472	0.0225022	0.548467	0.375691	0.328816	0.376162	0.000819031	0.00310942	0.0177747	0.328862	0.288668	0.363787
RACGAP1	2.63426e-10	1.89206e-28	1.98326e-08	3.30252e-05	0.557234	1.10033	0.730918	0.781136	0.00778412	0.00599422	2.92002e-06	0.284664	0.653418	0.658228
RAD51	2.83317e-19	9.43511e-08	2.2051e-10	0.000594644	0.899671	0.888007	1.11341	0.930665	8.59075e-05	0.00948656	0.000201155	0.557043	0.780494	0.603547
RAET1L	1.63466e-08	3.57045e-05	0.000409991	0.00407182	0.911209	1.11626	1.07367	1.34572	0.000502976	0.0121193	0.00145692	0.810405	0.762826	1.21161
RAI2	4.41884e-30	1.30292e-11	2.61606e-09	0.00335417	-2.00419	-1.23206	-1.02101	-1.16973	6.03002e-05	0.0183007	2.98463e-07	-0.817818	-0.690178	-1.10671
RALB	6.34619e-26	6.04792e-27	1.61316e-10	6.58948e-07	0.821865	0.818791	0.583761	0.507133	1.35568e-08	0.000131892	5.80892e-06	0.587413	0.867254	0.807358
RALGPS2	6.54654e-28	1.03907e-26	9.66777e-05	0.00183886	0.784427	1.58378	0.473683	0.597458	7.15383e-08	0.014804	0.0044051	0.572101	0.531973	0.476936
RAN	5.64056e-25	3.1585e-33	6.71518e-13	1.20291e-06	0.833277	1.20644	0.804021	0.740605	0.000295686	0.0019284	0.00324424	0.514695	0.893784	0.537857
RANBP1	2.56682e-21	2.32311e-08	4.91062e-16	0.00155707	0.763196	1.01836	0.673252	0.561464	0.000321993	0.0138479	0.00123484	0.428133	0.630209	0.571029
RANBP10	2.59739e-27	0.000616392	9.20913e-06	4.61047e-05	0.68447	0.496867	0.616016	0.697247	0.00619424	0.0107931	0.00116766	0.203175	0.450191	0.437567
RAP2B	1.56867e-16	1.76075e-20	3.07012e-13	0.000190976	0.574528	0.645203	0.645726	0.493461	3.3164e-05	0.00164194	0.00167445	0.415502	0.698445	0.429115
RARA	1.94419e-08	2.79672e-10	9.37083e-06	0.0112911	-0.473608	-1.0753	-0.504811	-0.519709	0.00117265	0.00412238	0.00862571	0.353127	0.489262	0.450698
RASGRP1	9.24911e-27	1.48625e-30	3.32925e-08	3.5005e-06	0.990018	1.87389	1.13183	1.43634	2.46887e-05	0.0285339	0.00245942	0.683598	0.737748	0.575213
RCC1	2.44018e-32	4.15359e-05	1.01227e-15	3.13531e-08	1.04414	0.786765	1.1457	0.998379	7.26551e-05	0.0491691	1.28699e-06	0.555635	0.558157	0.692545
RCOR1	2.35023e-17	2.42112e-30	7.88081e-06	9.79343e-06	0.584494	0.966093	0.472222	0.780531	1.04377e-05	0.00651182	0.000817536	0.417536	0.400187	0.422016
RDH16	8.75187e-42	1.26477e-10	2.40282e-14	4.62423e-08	2.10078	1.81418	1.77403	1.95744	2.61601e-05	0.00103341	0.0210225	0.861134	0.891904	0.781315
RGS1	1.32972e-21	5.65236e-17	7.05777e-21	3.95568e-07	2.06046	2.70946	2.54157	2.47142	1.07411e-05	7.33464e-10	0.00364727	1.18287	2.56243	1.38463
RGS20	3.59268e-45	1.60507e-43	1.7087e-11	1.48991e-08	1.59098	2.53063	1.39436	2.41682	2.75215e-10	8.95625e-05	0.000290238	1.15321	1.09442	0.818399
RHBDF2	7.442e-31	5.68423e-05	0.000127415	0.000177764	0.763255	0.656637	0.679463	0.878306	2.62119e-06	0.0239903	0.000556016	0.427193	0.471759	0.685782
RHCG	2.80482e-12	2.9482e-45	1.89372e-32	3.97737e-16	3.70348	5.05416	4.86218	3.71688	1.11544e-10	3.51688e-06	1.06822e-06	2.69325	4.47905	2.54221
RHOBTB3	8.78061e-30	0.0114569	1.49563e-09	0.00231544	-1.70203	-0.513891	-1.0088	-0.874836	6.96282e-11	0.0102568	0.000106229	-1.09619	-0.656538	-0.699101
RIMS3	1.68621e-15	7.84527e-07	0.0255094	0.0060447	1.03013	0.86524	0.334717	0.498399	9.64042e-07	0.0107502	0.00319916	0.624283	0.797942	0.754531
RIOK1	2.86506e-12	1.40652e-10	1.43858e-06	0.00767035	0.451405	0.790123	0.446701	0.392308	0.00118916	0.00469548	0.0011878	0.351383	0.539173	0.406314
RIT1	6.68715e-24	4.31996e-07	4.33492e-09	0.00736415	0.505044	0.582974	0.4668	0.313419	0.00479991	0.0370432	0.0185571	0.196226	0.303096	0.212279
RN7SL138P	2.0872e-25	0.00185111	7.99137e-05	0.0372518	1.56732	0.879206	1.6002	1.58828	0.000719209	0.00279641	0.0296163	0.636498	1.42943	0.70714
RND1	2.96351e-16	1.51109e-26	3.51932e-38	5.25161e-09	3.52721	3.81181	3.67646	3.06121	3.08581e-08	1.2435e-06	0.00118855	2.31912	2.70892	1.50888
RND3	7.22136e-20	7.43089e-15	0.000139392	3.78732e-06	0.930348	1.32951	0.595091	0.836937	0.00652047	0.0296518	0.000515635	0.519934	0.591851	0.585949
RNF149	7.75984e-24	7.17602e-13	1.84386e-10	0.000465019	0.639731	0.641447	0.634967	0.482562	1.79323e-06	0.0174268	0.000701496	0.316531	0.337455	0.346083
RNF19B	8.09998e-12	0.00840981	0.000144412	0.0079096	0.56657	0.3616	0.467246	0.360434	0.000177388	0.000428226	3.6644e-06	0.539192	0.850921	0.582461
RNF222	2.94978e-36	1.89524e-25	1.60929e-11	6.45476e-06	1.60781	2.10704	1.44729	1.59877	7.8127e-14	0.00317659	2.58257e-05	1.18584	1.06894	1.1167
RNF223	2.89926e-14	2.66039e-09	0.000687931	0.00498189	1.08099	1.28461	0.845323	1.33861	0.000164553	0.0150262	0.000509176	0.586983	0.812494	1.60907
RORC	3.65533e-20	6.31938e-23	2.11834e-33	1.56766e-12	-2.04107	-2.62557	-2.68863	-1.95839	2.94944e-09	3.85532e-05	0.00528403	-1.08276	-1.08717	-0.668278
RPN2	5.88804e-21	1.03236e-06	9.76107e-05	0.00518691	0.567851	0.516808	0.394306	0.285517	0.000304942	0.0055947	0.000261449	0.309542	0.426479	0.438958
RPS6KA4	4.17806e-39	0.0232061	2.64314e-18	2.85101e-07	1.11845	0.486817	0.985113	0.93805	5.0547e-10	0.00355113	4.69349e-06	0.825856	0.81482	1.51415
RPS6KB2	3.02465e-22	1.83846e-05	6.33576e-11	0.00467482	0.626288	0.875412	0.771424	0.612994	0.000976804	0.0473245	0.0183139	0.294307	0.418704	0.342119
RRM2	2.5073e-35	1.36505e-51	7.01046e-26	9.21092e-13	1.96747	2.83685	2.30523	2.13815	3.75717e-12	0.000269003	9.97869e-06	1.29143	1.64684	0.847148
RSAD2	5.15577e-07	5.48243e-27	5.37e-07	1.97839e-09	2.24144	2.78163	2.49635	2.40507	1.29989e-10	3.16776e-05	1.69636e-05	2.05547	1.90949	1.31561
RTCB	1.04061e-17	0.0292872	0.00487925	0.0275474	0.602169	0.304534	0.333419	0.335146	0.00160045	0.0216368	0.000197893	0.316559	0.585912	0.454663
RTP4	2.65052e-12	9.38649e-22	7.32829e-08	1.45659e-06	1.75848	2.20568	1.58219	1.57799	6.87053e-05	0.00951739	0.00186747	1.08622	1.1115	0.785735
RUVBL1	1.68539e-24	8.72637e-09	1.47396e-16	7.14894e-05	0.84732	0.667594	0.851273	0.755877	0.000418604	0.00574438	0.000386531	0.424377	0.667892	0.497088
S100A11	1.26452e-24	1.1108e-14	3.68843e-11	1.03344e-06	1.20434	1.13215	0.940817	0.770269	0.00152357	2.41038e-05	2.01286e-08	0.605742	1.89242	1.04679
S100A12	3.48883e-11	3.47027e-37	2.32326e-21	1.24148e-12	3.71218	8.21107	6.21051	3.94954	7.05977e-09	9.88308e-08	0.00232685	3.09513	4.7161	3.1304
S100A16	4.78886e-23	4.61283e-11	1.96993e-10	1.77103e-05	0.889237	1.02972	0.946452	0.820658	0.000853981	0.000679787	2.70718e-05	0.424223	0.992645	1.01876
S100A7	6.85538e-15	1.12213e-42	2.30043e-15	7.45653e-59	3.94579	6.8475	4.71021	5.17308	2.34566e-05	5.85338e-14	0.000109294	2.18713	3.72009	2.59759
S100A7A	2.84948e-08	1.26139e-107	3.73543e-24	2.44118e-52	3.60846	11.4497	6.89791	6.96498	0.000466006	1.01303e-11	0.000168575	2.43767	5.49736	3.01556
S100A8	1.56142e-13	2.67179e-50	3.71349e-16	7.69395e-59	3.97231	7.48139	5.03423	5.54274	1.03458e-07	1.69053e-19	5.03346e-05	3.10359	5.2929	3.00172
S100A9	2.28145e-13	1.58141e-48	2.91016e-16	8.05639e-48	3.98795	7.98711	5.10433	5.63391	3.74326e-07	6.83999e-18	1.0559e-06	2.99253	5.09785	3.66976
SAMD9	4.91662e-16	4.31099e-85	5.96023e-26	4.34745e-18	2.17587	3.35514	2.45596	3.0808	8.69391e-06	0.000236823	0.000304335	0.88157	1.30034	0.724044
SAMSN1	1.35745e-20	8.98019e-14	1.42365e-16	2.42038e-07	1.93931	1.59208	1.68303	1.39352	1.03387e-07	7.04886e-07	0.00011564	1.39477	1.72876	1.21914
SARM1	7.12904e-29	7.46718e-24	6.77481e-08	0.0263257	-1.40222	-1.39025	-0.706572	-0.649774	8.53636e-06	0.000551284	0.0420746	-0.630178	-0.631249	-0.443159
SASH3	8.86145e-20	0.0271982	3.05376e-16	0.0105589	1.41751	0.49043	1.44528	0.751333	9.36476e-05	0.00049044	0.0165349	0.999564	1.0278	0.73944
SCD5	5.59475e-43	2.77178e-13	2.71857e-13	0.000135427	-2.56333	-1.4118	-1.42762	-1.09949	1.06349e-10	0.0042233	2.23217e-06	-1.30234	-0.58943	-0.812793
SCIN	9.16629e-44	1.44142e-07	4.47588e-27	1.08057e-13	-2.69461	-1.25819	-2.10501	-1.59468	6.10753e-08	0.00969128	0.0032134	-1.35576	-1.05726	-0.798013
SCRG1	3.07466e-23	0.00055111	0.0414817	0.0114828	-1.5079	-1.20028	-0.709222	-1.33237	0.0012116	0.00281323	0.000879225	-0.620637	-0.903622	-0.698152
SDCBP2	2.36751e-13	0.000148853	0.000292414	0.00947898	0.725249	0.77651	0.547054	0.71756	2.18789e-05	0.00393098	9.56793e-06	0.531378	0.68938	1.02072
SDR9C7	4.12309e-25	3.88471e-16	4.11244e-10	5.21205e-05	0.92217	1.37527	0.900787	1.3368	0.0144439	0.0100035	0.000687735	0.292139	0.76033	0.901912
SEC23B	2.56778e-17	2.29678e-17	5.84769e-10	0.00102572	0.73021	0.768233	0.524209	0.550288	0.000418073	0.00114481	0.00171257	0.402155	0.460203	0.387472
SEC24C	2.38091e-17	0.0153431	1.39118e-05	0.0139932	0.501268	0.427012	0.481924	0.53404	0.000101641	0.0455605	0.00123299	0.230533	0.346518	0.446303
SEL1L3	1.33993e-19	6.25153e-09	5.09721e-20	1.96278e-06	0.916552	0.792669	1.03581	0.854204	0.00914543	6.79266e-07	0.0115367	0.272638	0.798961	0.40335
SELE	4.02103e-11	0.00015749	4.08845e-10	8.64496e-07	1.55518	1.4096	1.69937	2.39079	1.63968e-12	4.3107e-08	0.000225331	1.94103	3.10182	1.65068
SEMA3D	8.23104e-33	0.0290688	1.09035e-05	0.00704404	-2.29115	-0.605367	-1.05915	-1.10519	1.74886e-06	0.000642478	1.16158e-06	-0.870834	-0.85948	-1.10406
SEMA4B	2.61554e-16	0.0103613	0.000546026	0.00121682	0.724135	0.488149	0.610746	0.735755	0.000220052	0.00095105	6.1418e-05	0.445105	0.997754	0.716866
SERPINA12	2.98553e-21	2.15585e-13	3.79768e-24	0.0163549	-1.98445	-1.45545	-2.91042	-1.63379	6.73754e-12	0.04335	0.0497269	-1.07288	-1.14251	-0.740133
SERPINB13	2.83512e-46	1.58764e-71	2.94947e-31	1.16581e-16	2.09514	3.31509	2.37893	2.41513	4.05537e-13	1.3151e-05	0.000156374	1.5726	1.88705	1.34651
SERPINB3	3.46778e-18	2.74442e-141	4.85915e-45	3.15547e-39	3.74115	7.05394	6.00661	5.93501	1.13054e-11	1.00805e-12	7.11908e-08	2.74709	3.37813	3.10405
SERPINB4	1.0699e-10	1.03353e-167	2.90893e-19	6.94419e-41	3.94352	10.3651	7.02106	6.59241	3.64079e-08	1.32657e-09	0.000358344	3.25885	4.57293	2.88392
SERPINB9	9.00795e-25	9.47142e-18	4.32742e-14	2.68524e-07	2.16773	1.94659	1.64811	1.26663	8.97419e-07	4.14946e-05	0.011952	1.2158	1.68808	0.627747
SFN	9.01365e-24	0.000232791	5.06732e-06	0.000156103	0.987311	0.971416	0.85667	0.918045	2.74592e-06	0.00153124	8.36377e-08	0.810503	1.32569	1.32443
SFTPC	1.19869e-11	3.37793e-07	3.18726e-11	0.0134577	-1.75184	-2.64594	-2.4121	-1.97171	0.0285181	0.0193778	0.00390951	-0.660758	-1.0901	-1.484
SGCG	6.49117e-08	4.62042e-09	0.000202482	0.008494	-1.09843	-1.37453	-1.13566	-1.56111	0.00268889	0.0440434	0.00317239	-0.601709	-0.717681	-0.731836
SGK1	4.38167e-61	2.64164e-22	8.35747e-18	0.00193251	1.67457	1.43152	1.21557	0.62851	2.33717e-11	9.83392e-07	0.000536038	1.10842	1.05407	0.714272
SGSM1	2.26089e-16	6.64729e-19	3.84997e-18	0.000278083	-1.67323	-1.74211	-1.58272	-1.02867	4.25172e-07	0.00295291	0.0359354	-0.963304	-0.988627	-0.47617
SH2D2A	1.42308e-21	1.91496e-07	3.34157e-27	0.000377706	1.82984	1.46623	2.29079	1.73143	1.31629e-08	1.96612e-05	7.42993e-05	1.547	2.12615	1.70977
SH3BGRL3	1.07586e-32	0.000537699	3.95188e-08	0.00723259	0.928852	0.579981	0.628331	0.308101	0.000300597	0.00171257	4.00283e-05	0.503105	0.986744	0.821712
SHB	1.01547e-32	1.59356e-13	1.02653e-07	4.58993e-07	1.11865	1.19827	0.88477	0.784855	5.36486e-08	0.00541952	0.00313349	0.62866	0.791166	0.483051
SHC1	1.09676e-35	2.84655e-08	2.05575e-13	2.55822e-07	1.2955	0.899428	0.946185	0.863413	8.33642e-09	0.013541	4.27183e-05	0.469053	0.654655	0.402326
SHCBP1	5.54416e-27	2.45044e-25	3.71038e-21	3.50741e-06	1.11822	1.68953	1.49966	1.42476	1.07443e-10	0.00617192	0.0156356	0.757282	0.61709	0.575927
SHROOM3	0.0234865	0.00121768	0.00152934	0.00835753	-0.30171	-0.557858	-0.571392	-0.616449	7.17797e-06	0.000675544	0.0386193	-0.631094	-0.837741	-0.363475
SKA3	1.61782e-31	9.17738e-27	2.77192e-14	4.50309e-07	1.24236	2.3112	1.52915	1.8729	2.29682e-07	0.0124555	0.000118326	0.630828	0.847517	0.763292
SLAIN1	3.81186e-21	0.000385818	6.04867e-09	0.00439404	-1.40153	-0.962208	-1.1457	-0.937844	0.000911726	0.0161061	0.01553	-0.532199	-0.54086	-0.476386
SLAMF7	6.86769e-42	3.16321e-18	6.11921e-25	1.66854e-10	1.87268	1.47119	1.52367	1.61841	1.45598e-09	6.78505e-07	9.3378e-06	1.16206	1.61191	1.12658
SLC16A1	1.13532e-17	9.60987e-32	7.93221e-07	2.05422e-07	0.903991	1.49663	0.824709	0.92232	5.57617e-06	0.00680158	2.06766e-05	0.760349	0.814846	0.888219
SLC25A21-AS1	2.62946e-11	0.00276178	4.5414e-05	0.0359315	-1.40455	-0.984888	-1.17379	-1.01355	0.00848402	0.019496	0.00199147	-0.691756	-1.07067	-0.832493
SLC25A25	1.9043e-27	0.0172391	1.59544e-10	0.000611721	0.999373	0.443052	0.879183	0.823523	1.80948e-08	0.00308473	2.99373e-06	1.21492	0.932816	1.08307
SLC25A28	1.43445e-49	0.00367203	1.8149e-14	0.00063231	0.978631	0.452198	0.883865	0.532682	2.45096e-05	0.00896058	2.23803e-05	0.351571	0.448962	0.604942
SLC25A44	3.93943e-19	6.09806e-08	1.85193e-06	0.0026161	0.47223	0.699595	0.47964	0.47439	1.82941e-06	0.00115135	2.23061e-05	0.319236	0.390111	0.382258
SLC26A9	3.67375e-38	4.92898e-52	6.58326e-23	2.79911e-07	2.44878	2.95766	2.8354	2.28557	1.7302e-08	0.00275348	7.47152e-07	1.43161	0.977004	1.93821
SLC28A3	3.6718e-21	9.29219e-14	3.29978e-05	4.69843e-06	0.864156	1.23077	0.909409	1.37789	8.4768e-09	0.000212443	4.79501e-07	0.734835	1.08178	1.08164
SLC29A1	7.85806e-38	1.63127e-14	0.00106887	0.00363565	-1.04587	-1.21299	-0.473741	-0.703893	7.29585e-09	0.045747	0.00131109	-0.551322	-0.494159	-0.531704
SLC38A5	2.60136e-12	0.0025518	1.46695e-10	6.71029e-08	0.887797	0.974196	1.09708	0.922201	0.000174098	0.010541	0.000341292	0.614098	0.801741	0.833847
SLC39A6	2.2342e-37	9.29562e-61	3.96087e-19	2.24488e-08	0.939711	2.09596	0.937222	0.985467	0.0184702	0.0271355	0.00908868	0.262577	0.466776	0.443012
SLC5A1	1.76781e-37	5.07145e-46	1.63424e-18	4.4184e-08	1.63912	2.05824	1.40416	1.79666	2.38054e-06	0.00324908	0.000265069	0.73981	0.803748	0.908021
SLC5A6	1.36931e-26	0.0329291	3.35858e-21	2.1352e-05	1.22963	0.432263	1.12824	0.728278	6.78843e-09	0.00221624	0.00011656	0.857423	0.661358	0.730036
SLC6A11	1.45731e-18	0.00105708	0.0030019	0.0104613	0.859021	0.629086	0.43495	0.785784	7.23445e-05	0.00986621	0.00182536	0.565291	0.57411	0.69593
SLC7A11	1.82062e-38	1.47645e-31	4.5994e-20	3.12783e-09	1.65169	3.12817	2.03377	1.96165	0.000886473	0.044891	0.000646275	0.5324	0.936401	0.933347
SLC7A5	1.21782e-15	1.27234e-09	1.76163e-24	9.44998e-11	1.42918	1.87854	1.9938	1.80562	0.00011998	0.0272797	0.000438379	0.609925	0.896429	1.08742
SLC9A2	8.36969e-20	3.6986e-12	1.49753e-07	0.000122225	-2.08403	-2.11852	-1.66324	-1.56848	0.00493433	0.0222334	0.000816723	-0.852194	-1.07774	-0.812808
SLITRK5	1.31061e-12	3.07062e-08	0.000243011	0.017943	-2.92528	-2.04307	-1.20154	-1.17031	0.0412418	0.00656045	0.000154701	-0.728014	-1.1445	-1.1243
SLITRK6	2.02407e-49	1.17815e-05	6.61199e-10	1.31752e-08	-1.76197	-0.742143	-1.47189	-1.04319	4.21264e-08	0.0155635	0.00546067	-0.844015	-0.785374	-0.570202
SMIM10L2A	2.61484e-30	9.10675e-38	1.31099e-14	5.09108e-05	-1.60216	-2.18773	-1.34198	-1.21274	2.38465e-05	0.00505421	0.0363875	-0.751483	-0.75177	-0.448132
SMIM12	6.35628e-31	1.31185e-07	1.6999e-08	1.62715e-05	0.580217	0.696339	0.620629	0.435216	3.2407e-05	0.0338954	0.0291715	0.387545	0.444505	0.197127
SMOX	1.4109e-19	1.85518e-14	1.79342e-18	4.18887e-06	1.59702	1.99853	1.53233	1.66425	4.47261e-11	0.000867786	9.3855e-08	1.23618	1.3016	1.43257
SNRPA	6.55409e-18	0.0440119	7.21636e-06	0.0401908	0.601938	0.259162	0.451783	0.222153	0.0324717	0.0222724	0.0220293	0.205139	0.607294	0.403408
SNRPD1	2.12654e-13	4.58501e-08	3.20573e-10	0.0163371	0.640803	1.03131	0.548417	0.410215	0.00659071	0.000743053	0.000725553	0.380954	1.07529	0.60891
SNTB1	3.14205e-29	2.95598e-19	3.61387e-27	7.42399e-06	-2.9019	-1.64926	-2.10135	-1.43861	2.12211e-11	2.3689e-05	0.000143644	-1.56675	-0.966406	-0.772703
SNX20	3.8473e-16	0.000155719	3.54605e-09	0.000747556	1.00751	0.681129	0.99131	0.900874	0.000396923	3.19199e-05	0.0430295	0.679675	1.3041	0.554636
SOCS3	2.21196e-28	0.000659079	2.26273e-07	7.80897e-06	2.16575	1.00319	1.80658	2.07278	7.53822e-06	7.49072e-10	5.4883e-10	1.54121	2.28068	1.97254
SOX5	3.14435e-20	1.94651e-09	4.03593e-25	7.29155e-08	-1.86078	-1.30335	-2.09268	-1.37172	7.8265e-12	0.0479916	0.00547591	-0.923807	-0.582949	-0.576321
SP110	1.44461e-13	4.02938e-13	1.23665e-08	1.12425e-09	0.868945	1.07343	0.917935	0.926344	0.00266088	0.00213688	0.000189542	0.365268	0.669161	0.480192
SP140L	3.92854e-19	2.10321e-05	2.96603e-16	0.000504003	1.31262	0.921258	1.21183	0.899084	0.00392365	0.0282272	0.0122485	0.404044	0.572881	0.454013
SPAG5	6.23333e-22	4.10281e-22	1.65032e-15	0.00219558	1.00249	1.43138	1.18994	0.958591	2.13187e-05	0.0384741	4.27515e-05	0.47863	0.551025	0.728552
SPATA5L1	4.32089e-19	1.47915e-05	1.53995e-07	0.000801254	0.533399	0.593232	0.673841	0.758647	7.61458e-05	0.0132072	0.0442837	0.344425	0.339317	0.247212
SPIB	1.1117e-08	1.84373e-07	2.20464e-17	0.000599795	2.21132	2.31003	3.93177	3.42428	0.000371756	0.00537892	0.00798584	1.44767	1.44479	1.22238
SPIN4	1.67001e-20	1.4276e-17	1.77628e-11	1.08329e-09	1.37979	1.5639	1.29619	1.5332	6.14074e-12	0.00927989	0.027272	1.17394	0.825765	0.288218
SPOCK2	4.93691e-23	0.000682909	2.93558e-17	0.000166987	1.68951	0.715954	1.41159	0.833802	1.92962e-05	2.53602e-10	0.00111466	1.1034	1.45474	0.984947
SPRR1A	8.91002e-27	6.01551e-20	8.30125e-19	6.53301e-07	3.00029	3.15188	2.6272	1.94497	7.2497e-06	1.36335e-05	7.80641e-08	1.81482	3.39347	2.61065
SPRR1B	1.67095e-35	3.90577e-32	1.85957e-36	1.28207e-16	3.22799	3.93277	3.3616	2.89249	1.09975e-08	7.43079e-08	3.61862e-08	1.9885	3.71198	2.65634
SPRR2A	4.61586e-11	6.63393e-62	1.2323e-11	1.3313e-37	3.92513	9.58633	5.48627	6.0507	2.75921e-06	3.10107e-09	0.000111922	2.64609	4.90159	3.15014
SPRR2B	2.20397e-12	1.73019e-16	1.01463e-11	7.6371e-22	3.8701	6.18506	4.64984	4.78575	0.00104423	5.68694e-07	0.000181515	1.73645	2.75995	2.49943
SPRR2D	1.12853e-19	2.16253e-32	3.20697e-13	5.27097e-20	3.63984	5.54306	3.84003	3.95814	0.000778269	2.14758e-08	0.000217749	1.41084	2.48581	2.13323
SPRR2E	2.31652e-20	1.01242e-19	3.34707e-09	1.46283e-07	2.89167	3.29088	1.94125	2.30695	0.01108	1.15854e-05	0.00809747	0.832555	1.49008	1.26017
SPRR2F	3.70079e-09	2.87688e-64	2.04001e-18	7.1248e-24	3.80094	9.60052	6.55586	6.77745	1.79089e-05	0.00114518	1.31739e-05	2.71773	3.35622	3.04594
SPTLC2	7.23957e-45	4.50874e-39	2.47307e-19	3.38508e-09	1.38828	1.37148	1.01575	1.23613	1.77612e-05	0.000271177	0.0028191	0.471843	0.57755	0.399603
SPTSSA	1.82699e-27	9.54703e-32	3.28065e-16	8.47559e-07	1.55412	1.3942	1.13384	1.01544	2.26395e-05	0.0458934	0.0182276	0.478154	0.862739	0.450383
SRM	8.83029e-35	2.62008e-10	2.18705e-15	0.00466158	1.00548	0.911274	0.849197	0.48814	0.00021515	0.0017613	1.5511e-05	0.531564	0.861793	1.06522
SRPRB	5.4554e-18	1.30533e-08	2.35835e-11	1.07279e-05	0.82273	0.610662	0.815	0.621224	0.0069792	0.00327357	0.000271695	0.350041	0.657342	0.530847
SRSF2	9.93919e-10	8.05857e-16	1.02374e-05	0.0061467	0.424336	0.814114	0.42367	0.267328	0.000177533	0.00989053	0.0442639	0.37809	0.310683	0.354285
SRSF9	9.88836e-29	0.0220268	0.000113794	0.0113218	0.591601	-0.438927	0.359236	0.346008	0.000189349	0.024176	2.07914e-05	0.271835	0.660326	0.446084
SSBP2	5.28438e-39	3.69341e-11	1.72924e-17	1.14152e-07	-1.09422	-0.697266	-0.830653	-0.596797	6.1623e-10	0.00652763	0.00158767	-0.543579	-0.459628	-0.453771
SSPN	2.56625e-23	0.00676143	3.57333e-09	0.00811163	-1.52161	-0.597272	-1.13972	-0.849346	0.000306767	0.00546501	4.9221e-06	-0.585768	-0.625953	-0.86036
ST14	1.98134e-50	0.00279012	2.36589e-09	6.74606e-05	0.938184	0.705146	0.750902	0.625642	1.07269e-09	0.000292607	1.56882e-06	0.77531	0.853513	1.11169
STAT1	3.5145e-09	7.95954e-38	2.39413e-13	1.61766e-20	1.22345	2.0775	1.64622	1.85811	4.64385e-05	0.000594322	0.000134487	0.640877	0.831426	0.825155
STAT3	5.83828e-36	7.54188e-27	1.27428e-11	1.00345e-08	1.55036	1.26143	1.00159	0.971058	0.000253088	0.0120565	4.10741e-05	0.586037	0.503963	0.672022
STEAP4	6.33072e-15	4.03503e-18	2.90341e-07	0.000157186	1.93761	1.68027	1.32855	0.760547	6.92099e-06	0.00271597	0.00715075	1.2352	1.0993	0.684399
STIL	3.19657e-32	5.62321e-51	2.2939e-23	3.06059e-11	1.18082	1.79962	1.34934	2.02313	5.71731e-07	0.0057223	5.0872e-06	0.599534	0.780789	0.762883
STIP1	1.64728e-13	9.96117e-05	1.87851e-05	0.00356646	0.553145	0.59643	0.450904	0.501548	0.00227795	0.0454256	0.000178685	0.373568	0.417123	0.555688
STOML2	2.50163e-23	0.0404465	6.07499e-06	0.0166475	0.634919	0.307586	0.566946	0.32608	0.00173719	0.00174932	0.000645349	0.328503	0.746028	0.435156
STON2	5.49969e-14	2.79837e-10	9.04583e-06	0.00338063	0.506432	0.785233	0.508044	0.493	0.00543527	0.00541771	0.00302958	0.248519	0.801212	0.38817
STRIP2	3.25733e-31	2.5724e-12	1.61464e-13	0.00587661	1.8627	1.43568	1.67211	1.39064	2.49291e-14	0.000109044	2.35371e-08	1.19386	1.27284	1.07307
STRN3	1.08787e-30	7.61094e-25	0.00230403	0.000172663	0.692752	1.09647	0.44625	0.543125	9.13981e-05	0.0110921	0.000605281	0.352964	0.384972	0.291517
STXBP5-AS1	1.57441e-49	3.41951e-27	1.69185e-13	0.00196473	2.11867	2.60877	1.59984	1.41372	4.6365e-06	0.0160954	6.80211e-06	0.957464	0.586414	0.972171
SULT2B1	1.09977e-14	6.24495e-11	6.20287e-05	0.000434412	0.667285	1.16775	0.720568	1.08377	0.0220673	0.0353269	3.29783e-05	0.2567	0.747208	1.13175
SUSD2	6.20566e-12	2.20281e-12	1.58911e-06	3.58159e-05	-1.3891	-1.24779	-1.2133	-0.928413	1.9156e-12	0.0153603	0.00245832	-1.31938	-0.909264	-0.838033
SVIP	2.08628e-51	0.0035639	3.87008e-17	2.51303e-15	-1.64732	-0.489692	-1.2771	-1.26839	1.64919e-06	0.00191642	0.00839015	-0.837371	-0.808487	-0.649982
SYBU	1.36274e-28	1.15969e-16	6.27649e-10	0.0057098	-1.10913	-0.87212	-0.956171	-0.755875	7.85783e-09	0.00486427	0.000135596	-0.753943	-0.379917	-0.591662
SYK	2.46755e-14	7.83124e-13	1.67601e-09	4.25036e-05	0.596887	0.680543	0.542142	0.664412	0.00104875	0.00510421	1.6031e-05	0.256085	0.494932	0.484588
SYNE1	1.58983e-19	1.40028e-05	1.54138e-05	0.00529216	-1.57855	-0.797435	-0.851323	-0.648179	2.7102e-14	1.13306e-06	0.000694468	-1.21438	-0.945306	-0.482515
TACC3	2.54901e-30	4.11172e-08	8.41015e-20	7.66132e-07	1.13135	1.05603	1.2554	1.19501	4.66335e-09	0.0115914	0.000629593	0.62562	0.67306	0.792168
TAF13	9.71735e-13	1.16699e-07	0.00500542	0.00516831	0.617246	0.9891	0.452457	0.517324	0.00111409	0.0320006	0.0254908	0.455262	0.448782	0.53347
TBC1D24	2.63253e-21	6.24306e-15	9.24469e-08	0.0012875	-1.25259	-1.15848	-0.860092	-0.824605	4.11225e-06	0.0176375	0.0202037	-0.660156	-0.579915	-0.435023
TBX18	2.52736e-16	0.0193678	0.000303317	0.0460048	-1.5588	-0.687548	-0.905577	-0.581965	0.0030967	0.0462589	1.35905e-06	-0.70262	-0.613229	-0.932485
TCN1	1.73886e-09	1.4126e-77	7.38886e-45	2.71809e-30	3.86377	7.81579	6.90827	5.32739	2.29942e-06	4.03336e-07	5.97597e-06	2.78914	3.90941	2.56925
TDG	4.15378e-19	2.13416e-36	3.77745e-14	0.00119022	0.580562	1.21767	0.731211	0.609715	1.38992e-05	0.0410438	0.00323951	0.377514	0.336188	0.29205
TEX101	1.0471e-22	7.56076e-26	1.57042e-16	4.42917e-07	2.7948	4.109	2.88802	5.1762	5.03427e-06	0.00115224	0.00334039	1.61168	2.02564	1.67505
TFDP1	2.77571e-42	6.75971e-11	2.02212e-16	1.55761e-05	0.68299	0.693116	0.618654	0.614126	3.33924e-05	0.00118716	0.010907	0.343236	0.64339	0.416824
TFG	5.49893e-27	1.61052e-34	4.07136e-10	1.94286e-05	0.529289	0.853672	0.426721	0.473022	4.86775e-07	0.0119868	0.00936528	0.33583	0.594381	0.220267
TGM1	3.07635e-44	1.27155e-21	1.90929e-23	6.48323e-11	1.96171	2.45773	2.22501	2.3202	2.72185e-10	0.00146965	1.29986e-09	0.972885	1.45788	1.90448
TGM3	2.44e-38	8.85447e-12	9.07351e-07	0.0078082	2.01774	1.98239	1.60722	1.71758	0.000645239	0.0192045	0.0021016	0.727163	1.14078	1.18844
THRA	5.72147e-30	2.19183e-14	4.43187e-22	1.25573e-05	-1.08091	-1.28793	-0.994865	-0.86259	2.26516e-10	9.9332e-05	0.00922175	-0.64158	-0.579378	-0.454696
TICRR	2.30212e-25	9.38331e-26	4.21774e-14	1.14958e-07	1.77792	2.00799	1.95979	1.93474	1.60965e-05	0.0404386	5.29236e-06	0.68842	0.637818	1.02793
TIGAR	2.09869e-35	2.48489e-07	2.4937e-07	0.000154454	1.36188	1.22595	0.966606	1.05387	0.00150125	1.26056e-05	0.00530745	0.862848	1.09696	0.620368
TIMELESS	8.78651e-33	5.96444e-08	8.68247e-15	6.09663e-08	1.1108	0.994495	1.11189	1.2004	1.31047e-06	0.0447904	3.67199e-06	0.571536	0.580558	0.773987
TIMM13	5.4287e-36	0.0493383	6.72376e-06	0.0369443	0.920887	0.474924	0.788559	0.331206	0.00360813	0.00371219	0.000334941	0.341924	0.866044	0.862395
TIMM17A	6.31744e-26	3.37053e-16	1.34291e-14	4.3125e-05	0.774014	0.816368	0.629108	0.561994	3.64698e-05	0.00188246	6.79372e-05	0.492894	0.559885	0.51897
TIMM50	1.46617e-19	0.0157389	3.80657e-06	0.0122975	0.569295	0.251109	0.421261	0.255936	0.000705683	0.0422447	0.0289944	0.330246	0.433331	0.343795
TIMP3	3.76196e-23	6.57526e-15	2.64255e-06	0.027164	-1.86941	-1.34811	-0.965199	-0.86397	4.75164e-06	0.00291449	4.90028e-06	-1.02847	-0.919509	-0.940259
TK1	3.66265e-25	1.05802e-07	3.81744e-11	9.22124e-06	1.285	1.39957	1.59913	1.03748	3.03499e-07	0.00717279	0.00409898	0.812913	1.12689	1.23563
TLE3	2.14183e-41	2.97943e-10	4.37903e-09	1.04543e-10	1.02051	0.914422	0.953866	1.0432	1.6904e-05	0.00675724	2.57736e-05	0.39635	0.458201	0.774993
TMEM106B	3.1241e-14	0.0354721	0.000211758	0.00539968	-0.489584	0.357259	-0.487639	-0.274437	0.00365358	0.0338393	0.00848	-0.256198	-0.316236	-0.393444
TMEM117	1.64725e-31	3.1783e-20	1.03818e-05	0.000478118	0.790131	1.21266	0.53955	0.735881	5.91092e-09	0.000260697	0.00010277	0.570667	0.710095	0.615241
TMEM132B	4.81453e-54	2.27202e-12	4.6578e-27	4.12562e-06	-2.42196	-1.81098	-2.04948	-1.44538	2.23523e-11	0.031862	0.0313756	-1.39574	-0.875816	-0.499871
TMEM165	2.63698e-32	6.28006e-42	3.99156e-21	4.20828e-10	1.35824	1.48478	1.38469	1.03273	4.08853e-13	6.4073e-05	6.59411e-05	0.789492	0.549419	0.365604
TMEM185B	1.10672e-22	3.99579e-12	4.18412e-10	0.0205103	0.619269	0.53048	0.384831	0.266649	3.56937e-07	0.00902423	0.000435265	0.463101	0.593831	0.444639
TMEM192	1.45682e-09	0.000925116	0.000155482	0.0212724	-0.279657	-0.356449	-0.302358	-0.329196	7.55986e-06	0.0136234	0.00764506	-0.302656	-0.351606	-0.27055
TMEM241	1.59111e-49	1.46171e-16	9.02272e-21	4.64102e-11	1.20511	1.07658	1.10222	1.15785	0.000545835	0.0113331	0.00143709	0.412301	0.369094	0.285699
TMEM25	0.0114315	1.91409e-17	1.03047e-07	7.26215e-05	-0.190907	-1.06581	-0.529595	-0.791639	0.00167969	0.0366358	0.028688	-0.285234	-0.307049	-0.342129
TMEM255A	3.65726e-44	2.47491e-12	1.42913e-19	1.6216e-05	-2.08428	-1.67627	-1.91523	-1.30216	4.06042e-11	0.00468205	1.01929e-05	-0.9985	-0.962453	-0.78553
TMEM40	1.57367e-38	2.13252e-20	1.62263e-07	0.00228249	1.00963	1.35104	0.785071	0.858644	2.15985e-05	0.0064041	2.01606e-07	0.439135	0.783885	0.96711
TMEM45B	1.2602e-44	5.92567e-35	8.14221e-20	5.088e-06	1.73911	2.12517	1.57492	1.45231	1.311e-08	2.29877e-05	1.11747e-06	0.975004	0.984149	1.22666
TMEM51	8.69128e-09	6.22166e-12	6.40689e-06	0.00378015	0.67072	0.9834	0.714684	0.528645	2.4305e-05	2.35453e-06	0.000328773	0.442585	0.607634	0.702256
TMEM54	1.00323e-15	0.000658905	0.000360685	0.00520451	0.684822	0.894257	0.564952	0.627357	0.0399122	0.000691622	0.00212628	0.252754	1.03238	0.848816
TMEM8B	3.06995e-17	3.15987e-17	9.10542e-09	0.00368535	-1.30503	-1.48776	-0.912241	-0.863725	0.000138363	0.00513153	0.00432031	-0.602986	-0.623476	-0.56118
TMPRSS11D	3.56456e-16	5.20688e-48	1.00538e-50	4.39491e-16	4.11281	7.49565	7.39292	8.39868	1.39185e-12	0.000127222	8.08152e-06	2.75445	3.39018	1.96347
TMPRSS4	1.16889e-38	7.70485e-11	1.12536e-17	3.68712e-11	2.89432	2.00222	2.58831	2.41526	3.68502e-11	1.83189e-09	0.000125466	2.20883	2.80785	1.68946
TMX2	1.14456e-17	6.7237e-10	7.25613e-07	0.00611357	0.600515	0.547519	0.450345	0.273945	0.00275996	0.0356032	0.0462238	0.308049	0.303467	0.206112
TNFAIP1	9.13953e-27	1.49044e-05	1.52486e-06	4.65978e-09	0.637796	0.580457	0.537573	0.61035	8.18827e-06	0.00355668	0.000455813	0.408801	0.664192	0.51788
TNFRSF10A	7.17506e-15	0.00703212	8.65175e-09	0.000478396	0.69407	0.565004	1.14565	0.8383	1.28627e-06	0.000169667	0.000362082	0.710863	0.841504	0.543411
TNFRSF21	7.1108e-36	5.34486e-24	1.051e-25	5.13356e-16	2.38328	1.50921	1.62584	1.41218	3.43734e-24	6.47075e-05	0.000237758	1.91482	1.51783	0.812294
TNFRSF9	1.88718e-10	8.70906e-20	1.52493e-23	0.000291352	2.36017	3.00605	2.69502	3.20572	9.55664e-05	1.70369e-06	2.78878e-07	1.46014	2.72689	1.88272
TNFSF10	9.66071e-33	2.56416e-27	9.0061e-12	3.0398e-12	1.59091	1.23826	1.02496	0.933646	8.21446e-06	0.000870051	0.00313652	0.879395	0.913071	0.604344
TNIP3	1.04737e-09	9.90974e-72	1.23043e-30	3.62898e-08	3.81831	7.00291	7.2535	5.72519	5.3025e-07	4.42831e-06	1.92753e-06	2.44366	3.82514	2.87983
TOMM22	4.9706e-25	0.00767653	0.000290556	0.0387193	0.60224	0.300681	0.480645	0.288546	0.0276544	0.00407509	0.0192622	0.262253	0.561092	0.323944
TOMM40	3.60167e-30	0.00238006	3.30838e-14	3.24174e-07	1.0734	0.583039	0.972844	0.861944	1.96438e-06	0.0136431	0.00137444	0.688441	0.610517	0.769985
TOMM40L	3.88373e-22	0.0328387	2.62596e-18	9.69901e-05	0.725989	0.437453	0.800127	0.654592	0.00652779	0.00337862	0.000395308	0.230582	0.571799	0.714031
TPBG	9.21445e-64	5.10766e-55	2.08564e-54	2.01684e-22	1.96324	1.82623	1.65556	1.73927	1.26972e-16	3.20653e-06	1.44405e-06	1.16104	1.07172	0.838423
TPI1	1.05726e-41	0.00121329	2.25845e-11	0.00114451	1.10559	0.574178	0.815266	0.482081	9.33521e-09	0.00224707	0.000208369	0.661272	0.823559	0.694909
TPM3	8.06573e-16	1.50624e-21	6.80826e-10	0.00217913	0.50705	0.83612	0.466093	0.324175	3.72958e-06	0.00227768	7.86297e-05	0.461884	0.705681	0.656366
TPX2	1.92981e-25	2.88933e-31	1.41504e-22	8.53153e-07	0.960405	1.83102	1.18222	1.25667	1.97711e-05	0.0336208	2.03409e-06	0.529708	0.682875	0.960567
TRAF3	8.71254e-22	0.00681942	9.25671e-09	5.61477e-05	0.668226	0.260276	0.510008	0.574954	1.14898e-07	0.00108547	0.000357534	0.506564	0.560336	0.383188
TRAF3IP2	2.73975e-12	9.13271e-15	0.012192	0.00390355	0.357468	0.759	0.234211	0.422802	0.000738014	0.0216171	0.0131443	0.276764	0.324426	0.215032
TRANK1	2.24879e-09	0.00317872	1.23871e-11	6.43979e-06	0.914196	0.554415	1.14335	0.978609	0.00299298	0.0499962	0.00550743	0.462888	0.379458	0.368642
TRIB2	2.01858e-39	3.13259e-05	1.20209e-15	0.000342847	1.38574	0.5859	0.94622	0.682811	8.79269e-07	0.0132321	0.002197	0.546507	0.386655	0.425923
TRIM14	1.86603e-17	1.95572e-33	5.71447e-11	3.04554e-12	0.997448	1.45771	1.16481	1.40611	0.000186686	8.26329e-06	6.89432e-06	0.487579	0.722429	0.602395
TRIM16	2.35394e-33	1.84296e-06	9.32558e-06	0.0256636	0.970077	0.812934	0.739062	0.509602	1.59533e-05	0.00504453	0.00092358	0.643289	0.661342	0.602413
TRIM2	1.3409e-11	0.000300531	4.66005e-05	0.0214819	-0.727019	-0.616485	-0.774494	-0.548834	0.0395585	0.00427269	7.01861e-05	-0.293682	-0.508524	-0.696966
TRIM21	2.28915e-11	2.1019e-07	6.9205e-11	6.31651e-05	0.876121	0.910085	0.882592	0.716216	0.00217803	0.0155503	0.00108778	0.353256	0.458406	0.607749
TRIM22	1.37979e-10	1.4273e-22	3.32284e-18	6.78302e-09	1.62951	1.56263	1.79228	1.59558	4.15365e-06	0.0026946	0.000996411	0.85836	0.789082	0.641648
TRIP12	8.89811e-17	1.97459e-33	2.77508e-05	1.98699e-08	0.371221	0.883332	0.399201	0.503889	0.000127904	0.0184914	0.0107645	0.254705	0.261593	0.166685
TRIP13	2.35441e-29	4.12726e-21	4.16826e-16	1.71946e-05	1.12113	1.57432	1.22667	1.15836	5.94927e-08	0.0234468	6.3384e-06	0.781113	0.874911	1.0136
TRMT6	9.62611e-23	4.80485e-12	4.76632e-06	0.000268552	0.75775	1.2831	0.487731	0.493499	9.12899e-05	0.00582273	0.000236619	0.483684	0.702116	0.567579
TROAP	1.10731e-18	1.47856e-08	1.30544e-15	7.92751e-06	1.22693	1.46237	1.55223	1.36162	1.21225e-05	0.0147935	1.89977e-05	0.657779	0.950336	1.26887
TRPV3	5.21578e-27	1.17209e-18	2.20525e-07	1.76729e-05	1.00325	1.55705	1.22474	1.51179	4.0925e-08	0.00679224	7.82686e-07	0.741504	0.964212	0.825046
TRUB2	1.47704e-19	7.26919e-06	1.43184e-11	0.0002943	0.699615	0.564655	0.62598	0.475664	0.000360793	0.0319618	0.0170747	0.304374	0.381356	0.304598
TSPAN8	3.48573e-18	5.96617e-07	0.0060644	0.000307756	-2.83103	-1.79415	-1.14488	-1.71684	3.48341e-08	0.000457112	5.0485e-06	-1.62999	-1.38681	-1.47934
TSR1	7.41701e-12	3.16623e-09	9.55098e-06	1.19095e-05	0.425139	0.574919	0.446286	0.567027	0.000584759	0.0171013	2.46183e-05	0.339606	0.479848	0.429232
TTC39A	2.52618e-62	8.80242e-46	1.41343e-31	9.29725e-13	1.71659	2.51747	1.97438	1.98564	2.18969e-15	0.00030149	1.34929e-09	1.11759	1.0423	1.06442
TTK	7.85914e-26	1.75692e-34	1.1329e-22	4.10657e-08	1.20802	2.51711	1.36485	1.63226	2.88672e-05	0.0320668	4.12754e-06	0.609787	0.764894	0.921204
TTL	1.05035e-26	4.67521e-08	0.000173776	0.0102703	0.67833	0.507901	0.42581	0.319023	2.90062e-07	0.000112146	1.55288e-06	0.503325	0.60713	0.457657
TUBA1C	2.7066e-38	6.22108e-16	2.68751e-10	2.98394e-06	1.26033	1.37077	1.04141	1.07096	2.14017e-06	0.000457496	8.37467e-06	0.777493	1.45372	1.0371
TUBB6	4.89236e-40	5.92828e-12	4.35671e-13	4.92398e-09	1.45691	1.18698	1.14646	0.92566	7.53682e-08	0.00483002	1.88144e-05	0.826532	0.96031	0.736977
TUBG1	1.60422e-37	4.97923e-13	6.19495e-12	4.3986e-05	0.942494	1.17853	0.869751	0.870285	0.00300152	0.00323896	6.56835e-05	0.340669	0.854206	0.746482
TWF1	2.37945e-20	5.60562e-31	2.57993e-13	2.26596e-07	0.875528	1.4327	0.705325	0.808023	8.02193e-08	0.00173114	7.95012e-05	0.708314	0.74274	0.643749
TXNDC17	3.36501e-40	4.76094e-12	3.83919e-18	5.45764e-11	1.242	1.37083	1.30189	1.13628	7.37759e-08	0.00355639	6.67053e-05	0.666372	1.20933	0.467974
TXNIP	3.87698e-32	6.5452e-10	4.79869e-15	1.15533e-06	-1.36833	-1.17266	-0.994834	-0.863057	2.50238e-11	0.006344	2.93632e-07	-0.861019	-0.716049	-0.599281
TYMP	4.3794e-21	3.72928e-21	1.36507e-33	9.09946e-25	2.84512	3.24136	3.34701	2.87952	2.09755e-11	1.09418e-09	3.69322e-08	1.79576	2.19871	1.39958
TYMS	2.68612e-10	2.43429e-13	6.67722e-09	0.00757344	0.734794	1.28628	1.24363	0.899336	2.89367e-06	0.0296645	0.0105464	0.583964	0.58981	0.340516
UBA6	4.98669e-28	2.3974e-25	6.16648e-08	4.97856e-05	0.938046	1.2995	0.880254	0.938207	3.89252e-13	0.00139338	0.00697076	0.72744	0.582226	0.386252
UBE2C	6.58059e-21	1.11218e-18	2.52033e-16	2.39903e-06	1.36349	1.74915	1.45247	1.299	3.52938e-06	0.000403079	9.74646e-05	0.745646	1.38617	1.00523
UBE2F	1.44901e-40	2.90351e-44	3.03771e-19	0.00178788	1.24881	1.72083	0.992878	0.653487	3.48948e-05	0.000903028	1.175e-06	0.419218	0.521914	0.584207
UBE2L3	2.50713e-17	1.39286e-19	0.00360975	0.00436975	0.46156	0.9378	0.223654	0.28104	0.00330555	2.62946e-06	0.000731287	0.286981	0.74079	0.435361
UBE2L6	4.72746e-13	3.95572e-06	2.04511e-13	8.16385e-10	1.31971	0.903922	1.5042	1.12504	0.000205447	2.02099e-05	3.69254e-05	0.554337	1.26366	0.826746
UBE2T	1.47544e-23	2.06973e-16	1.50386e-13	9.72952e-05	1.19411	1.55112	1.27068	1.13632	2.17617e-05	0.00534111	0.000308576	0.656866	0.930816	0.62936
UBE3C	4.06021e-30	1.07078e-23	9.24768e-08	5.34507e-07	0.462169	0.726523	0.386824	0.573336	6.2553e-05	0.0165112	0.000945478	0.292038	0.275872	0.25244
UCK2	7.24911e-07	0.00127052	0.000121235	0.00241919	0.311576	0.354758	0.368761	0.397958	0.00132584	0.00132765	5.68531e-05	0.316383	0.645472	0.57852
UGCG	3.18193e-20	6.03326e-39	1.32367e-08	2.86492e-07	0.795551	1.53907	0.91593	1.27441	0.0140831	0.0436542	0.01615	0.273155	0.400391	0.515837
UGGT1	1.92388e-08	5.74158e-07	0.00366139	3.26202e-07	0.33537	0.400993	0.350281	0.495376	0.00107427	0.00846529	0.000135546	0.225816	0.308276	0.347022
UGT1A7	3.70982e-20	1.53328e-23	8.6179e-23	2.48119e-06	2.27912	4.14271	3.5932	3.9841	1.21534e-05	0.00069285	0.000363109	1.40994	1.9584	1.59205
UGT3A2	1.29308e-38	3.63873e-32	4.35878e-46	4.20298e-06	-5.3491	-4.50824	-4.78978	-2.97626	6.02687e-13	0.00282306	0.000681966	-3.33631	-2.23601	-2.51998
UMPS	1.31358e-12	0.0148725	0.000181858	0.00387603	0.372413	0.226027	0.280053	0.33366	0.0125909	0.0417697	0.0494658	0.181465	0.282057	0.268718
UNC13D	1.31303e-33	0.0122494	2.5781e-14	0.0445517	1.45983	0.605232	1.12589	0.512125	2.18122e-11	0.000318671	0.000939416	1.02493	0.722665	1.01452
UPP1	6.32639e-24	3.3362e-39	3.66114e-29	3.65102e-07	3.1643	2.6571	2.59132	2.21559	9.21027e-18	0.00128693	1.80693e-07	1.69573	1.77117	1.21838
URB2	3.57556e-05	0.00613775	2.62717e-05	0.0018894	0.359915	0.377656	0.570187	0.629976	0.0028717	0.00934829	0.00808424	0.388139	0.409333	0.383085
USB1	3.5498e-10	8.11837e-06	6.35952e-09	0.00160417	0.685348	0.590592	0.729026	0.43713	0.000438658	0.00283576	9.99315e-06	0.363639	0.641692	0.702728
USP18	3.98995e-10	2.35989e-12	1.82928e-07	1.0469e-06	1.54211	1.63761	1.69284	1.56501	0.000206649	0.00101613	0.00295756	0.822325	0.932572	0.925439
USP38	5.56763e-17	7.3565e-26	5.65599e-05	0.00133571	0.512681	1.21097	0.379475	0.674197	6.29658e-05	0.0489136	0.0269862	0.333349	0.287278	0.281504
USP54	1.18601e-31	4.20173e-18	4.45781e-18	0.000384824	-1.06265	-0.745819	-1.12226	-0.441918	2.67854e-14	0.0151861	0.0285746	-0.631483	-0.490856	-0.256013
UST	4.57871e-27	1.4607e-10	2.54283e-09	0.00614125	-1.32842	-1.15283	-0.978504	-0.788565	8.23584e-10	0.00714483	0.0384376	-0.6679	-0.614263	-0.414777
UTP14A	3.77391e-10	4.50405e-05	1.89498e-07	0.00128133	0.543922	0.714676	0.569135	0.524309	0.00923361	0.0106601	9.8389e-05	0.310834	0.415731	0.653644
VCP	7.79871e-48	1.4829e-09	2.64238e-12	9.83763e-06	0.825445	0.681432	0.685381	0.61603	5.65001e-08	0.00502169	2.73781e-07	0.458001	0.593288	0.603631
VIT	5.37683e-06	4.36813e-13	1.74413e-08	0.0264154	-1.02779	-1.59599	-0.946992	-0.915465	0.042509	0.0198713	8.82282e-05	-0.580506	-0.951573	-0.863037
VMP1	2.92705e-52	7.9432e-17	7.22758e-10	4.46177e-08	1.17248	0.914113	0.53384	0.521686	4.72056e-14	5.33494e-06	2.36713e-09	0.859872	1.05495	1.15655
VNN3	6.8672e-13	1.08685e-167	2.87372e-44	3.90697e-06	3.61862	7.7603	7.29034	3.10691	0.000108083	0.016462	0.00929389	2.1484	2.14002	2.33172
VPS51	3.00978e-14	1.75516e-06	0.000837839	2.59467e-06	-0.45496	-1.01543	-0.47184	-0.50368	2.68625e-07	0.0484627	0.0115249	-0.380291	-0.262958	0.461874
VSIG10	5.15704e-15	1.32849e-12	3.81121e-06	0.0343172	-0.825282	-0.833906	-0.594231	-0.427812	0.000254752	0.00228886	0.00327174	-0.424229	-0.548949	-0.362913
VSNL1	1.02493e-34	2.77995e-27	1.29275e-19	6.7144e-11	1.75243	1.88423	1.42458	1.1984	2.30453e-11	2.06665e-06	0.0347118	1.1767	1.48763	0.492434
WDR43	6.25171e-08	1.08612e-12	0.0452492	0.00144771	0.331024	1.06688	0.235866	0.497602	0.00881248	0.0376131	6.76249e-05	0.315137	0.372691	0.413709
WDR44	1.07981e-06	2.12357e-08	0.0211462	0.0265143	0.258923	0.736898	0.205075	0.319271	5.67348e-05	0.038313	0.0118153	0.268186	0.355353	0.198291
WDR53	1.29278e-27	6.20563e-22	1.64954e-06	0.000193161	0.882662	1.38069	0.602034	0.953091	0.0126957	0.000247613	0.00107134	0.246681	0.840026	0.449623
WNT5A	5.12279e-34	5.63102e-42	1.77025e-34	4.92973e-31	2.28465	2.75845	2.55609	2.57467	2.11403e-13	2.43137e-05	0.00198384	1.5907	1.71843	0.8828
WSCD1	9.20577e-21	3.277e-19	2.22448e-14	0.0311511	-1.75179	-1.77082	-1.22141	-0.862917	4.21617e-07	0.0071924	0.00159939	-0.782261	-0.611664	-0.767246
XAF1	1.03491e-14	1.4886e-06	3.55123e-08	2.68443e-07	1.83358	1.35663	2.17735	2.3036	9.17156e-07	0.00111415	0.000116432	1.21991	1.12519	0.905259
XDH	3.39411e-25	2.1063e-20	2.9889e-16	1.69447e-07	2.23992	2.31101	2.66198	2.26361	4.51208e-06	0.00302555	0.000365359	0.856349	0.882054	1.11374
XPC	2.16262e-35	7.70205e-13	1.30201e-18	9.78984e-07	-0.940499	-0.843365	-0.845225	-0.592515	9.91446e-08	0.0153462	0.0273344	-0.428935	-0.367872	-0.19552
XPOT	1.00612e-29	7.87556e-20	1.44995e-14	6.21605e-05	0.670471	1.00983	0.550666	0.572191	4.10939e-07	0.00108803	0.0091246	0.440778	0.493468	0.291976
YME1L1	5.02499e-18	1.89635e-35	3.20488e-08	4.84414e-05	0.39466	0.842544	0.327829	0.449404	0.00678199	0.0378225	0.0493939	0.204485	0.211948	0.200639
YWHAZ	8.3764e-13	1.27515e-26	0.000976973	0.00264297	0.542172	1.21212	0.30138	0.426563	4.09448e-06	0.00969179	0.0449847	0.477968	0.601199	0.321823
ZBED2	3.95777e-24	2.24378e-06	1.48662e-08	5.18544e-12	2.15698	1.21958	1.56118	2.11459	9.99582e-10	4.07922e-06	0.00109027	1.36228	2.16856	1.02356
ZBED6CL	7.67243e-08	1.49025e-05	5.30184e-05	0.000639637	0.625985	0.774714	0.5667	0.656102	2.03899e-06	0.00213368	7.89475e-08	0.876647	1.28296	1.73748
ZBTB16	2.89291e-23	9.87317e-18	4.31307e-06	0.0222928	-3.13452	-2.92142	-2.00167	-0.919868	7.79419e-08	0.0155812	0.0046998	-2.10161	-2.0179	-1.1591
ZC3H12A	6.46507e-38	1.04052e-69	5.11479e-24	3.04303e-24	2.7581	3.91345	3.34722	3.01402	3.9289e-09	0.00131247	4.51572e-06	1.12687	1.23141	1.39691
ZFP28	9.84016e-31	1.1403e-18	6.50084e-19	0.0270427	-1.66911	-1.44987	-1.19913	-0.748667	7.56994e-05	0.00446298	0.00191012	-0.626273	-0.617902	-0.506849
ZFP36	9.38669e-16	0.00205577	0.000441854	0.000890892	0.624409	0.504942	0.647854	0.761118	0.000255343	0.0304014	0.000179426	0.544306	0.450716	0.672376
ZNF165	1.72374e-15	2.27311e-10	3.26613e-06	0.0227785	0.788629	1.51106	0.834512	0.929596	9.7924e-09	0.00619033	0.0136824	0.81391	0.707686	0.737761
ZNF333	1.79944e-15	0.00062654	0.000998192	0.0117537	-0.499692	-0.511883	-0.424262	-0.498929	0.00215184	0.045104	0.00418277	-0.274401	-0.360316	-0.352161
ZNF471	1.91435e-24	6.6741e-16	5.24903e-11	0.0117715	-1.91648	-1.52213	-1.16268	-0.90006	1.07308e-08	0.0432095	0.00667815	-1.02073	-0.687136	-0.531625
ZNF506	2.18249e-32	1.83875e-05	9.01762e-06	0.0257252	-0.876296	-0.656602	-0.558985	-0.484003	2.80964e-08	0.0210291	0.00187733	-0.434127	-0.52748	-0.394772
ZNF518B	4.51434e-18	2.47325e-26	2.93759e-06	5.07339e-06	0.643638	1.09774	0.509438	0.657403	0.00185008	0.0419803	0.0407307	0.244232	0.350873	0.210064
ZNF528	5.95813e-47	1.32505e-17	4.14244e-10	0.00838515	-1.59833	-1.37372	-1.08845	-0.767845	8.25728e-09	0.00699718	3.59133e-06	-0.829934	-0.561508	-0.64284
ZNF548	4.42959e-36	0.00161509	6.02505e-07	0.0483603	-0.523827	-0.26244	-0.358243	-0.349188	2.02016e-08	0.0284897	0.00394103	-0.297905	-0.329627	-0.224699
ZNF559	6.80504e-29	4.93347e-05	7.49549e-10	3.7504e-05	-1.25902	-0.826357	-0.870616	-0.849338	5.46743e-12	0.0275637	1.36274e-05	-0.854936	-0.610061	-0.680957
ZNF577	1.70987e-31	2.78831e-14	3.43143e-07	0.0443549	-1.4695	-1.31276	-0.793032	-0.739645	2.10065e-05	0.00489719	0.0170306	-0.724262	-0.644833	-0.304571
ZNF585A	3.31373e-26	0.00951783	4.41777e-05	0.0363722	-1.02889	-0.523068	-0.6195	-0.532252	6.46429e-06	0.030677	4.98504e-08	-0.541615	-0.436962	-0.485332
ZNF667-AS1	1.50926e-28	0.000623236	5.12179e-07	0.00257261	-2.14083	-0.836355	-1.0791	-1.04219	5.3343e-10	0.0116455	5.87272e-05	-1.17341	-0.566416	-0.706708
ZNF677	1.11402e-57	1.45573e-13	6.839e-17	5.89335e-05	-1.72631	-1.20477	-1.23413	-1.01462	2.5941e-13	0.0415075	0.000833572	-0.970056	-0.559834	-0.681125
ZNF704	2.11412e-15	0.000343506	1.54502e-07	0.016297	-0.714706	-0.535912	-0.812207	-0.53997	3.87392e-05	0.000106393	0.00238379	-0.42894	-0.557075	-0.49599
ZNF717	1.03841e-13	0.0161338	9.34885e-09	0.00671986	-1.28296	-0.484359	-0.804539	-0.800477	0.000134757	0.0238415	0.000239641	-0.700975	-0.576717	-0.371551
ZNF844	2.42228e-19	7.14217e-15	0.00843681	0.0360292	-0.975234	-1.33226	-0.639496	-0.563365	2.84086e-10	0.0354395	0.00875731	-0.620778	-0.547894	-0.526969
ZNF853	7.02992e-16	3.33847e-19	2.72305e-11	0.0315881	-1.25132	-1.30494	-0.967953	-0.735863	0.000363982	0.000273786	0.00110097	-0.611838	-0.806894	-0.826921
ZNF880	5.00733e-19	0.0197615	1.09327e-11	0.00101532	-1.27263	-0.599283	-0.899882	-0.746402	0.000295689	0.0312691	0.028507	-0.550754	-0.590243	-0.390873
ZPR1	2.33513e-16	1.12968e-06	1.32731e-08	0.000797014	0.485074	0.715901	0.489571	0.39043	0.000107363	0.0187197	1.72336e-05	0.443035	0.520213	0.576251
ZSCAN18	6.36156e-70	4.31424e-43	1.54703e-22	0.000128642	-2.86677	-2.34133	-1.56613	-1.34286	4.4562e-10	0.0150612	0.0183667	-1.34452	-0.787817	-0.585374
ZWILCH	4.67363e-24	2.93347e-19	1.32511e-19	3.3103e-07	0.814785	1.18401	0.846021	0.889551	5.489e-08	0.00696155	0.00657961	0.570415	0.541356	0.403602
ZWINT	1.75645e-28	1.13266e-14	6.27413e-15	6.1322e-07	1.12984	1.47826	1.14399	1.15811	2.57206e-07	0.0143423	0.00708943	0.753412	0.83151	0.72281

## Sheet: DEGs_pso_uni
Genes	adjP				logFC
	GSE121212	GSE63979	GSE67785	GSE83645	GSE121212	GSE63979	GSE67785	GSE83645
A2ML1	1.565e-18	3.63332e-17	1.85023e-20	2.23964e-12	1.53137	2.64957	2.10133	2.43247
AAK1	0.000518645	2.6094e-09	0.0337121	0.0165497	0.307336	0.562261	0.405026	0.38426
AAMDC	5.34188e-23	1.81235e-20	2.62721e-10	0.00872233	-1.11757	-2.41022	-1.10699	-0.764573
AARD	6.16499e-12	1.0589e-05	0.00303753	0.0040781	-2.28657	-1.74255	-1.12984	-1.52582
AASS	1.27668e-53	2.01392e-58	1.17504e-25	2.31878e-09	2.13517	2.20484	2.09268	1.62693
ABAT	1.29915e-18	1.43784e-05	0.00106371	0.00995969	-1.04713	-0.575984	-0.530933	-0.594144
ABCA12	2.05216e-18	4.08915e-46	2.32288e-11	1.42404e-08	0.789788	2.05363	1.23201	1.63995
ABCA2	1.83394e-10	4.08302e-17	6.49478e-08	0.00557473	-0.596622	-1.20918	-0.620578	-0.505229
ABCA3	1.45193e-26	1.12629e-17	4.77298e-18	0.00140812	-1.31131	-1.43735	-1.0504	-0.849085
ABCC5	5.40272e-05	0.0083883	0.0002881	0.0236338	0.42938	0.418825	0.501082	0.505081
ABCE1	3.40409e-10	1.03073e-17	4.69276e-07	0.00171769	0.486147	1.19875	0.514217	0.493023
ABCF1	6.53525e-06	0.000509892	0.0426784	0.00271193	0.23673	0.440918	0.204796	0.237568
ABHD11	5.06785e-17	1.27256e-15	2.33517e-07	2.83262e-05	-0.755238	-1.25618	-0.545194	-0.684504
ABHD12B	2.80018e-17	0.00585968	5.35014e-16	0.00631447	-1.45601	-0.608886	-2.13049	-1.24161
ABHD6	2.98551e-20	0.00516581	6.57651e-12	0.0307055	-1.01408	-0.476766	-0.999794	-0.606183
ABLIM2	2.1197e-07	3.43585e-16	2.72806e-20	3.94812e-05	-0.810076	-1.46502	-1.3128	-0.993679
ABLIM3	2.79333e-12	7.88061e-17	3.09364e-06	0.0332128	-1.08465	-1.37986	-0.615278	-0.631312
ABRACL	9.71789e-20	1.09844e-05	1.43626e-08	0.0216355	0.806696	0.674258	0.623446	0.355088
ACACA	8.07292e-09	0.0107068	0.0252308	3.61133e-05	0.426635	0.375741	0.283699	0.608921
ACAT1	1.32942e-18	1.98734e-05	0.000143088	1.0567e-07	-0.587254	-0.484973	-0.564958	-0.848002
ACBD4	7.63491e-06	3.05261e-15	5.24988e-05	0.000125525	-0.515202	-1.56141	-0.620525	-0.768352
ACER3	8.08383e-28	4.81688e-05	6.66598e-07	0.00127472	0.962604	0.495559	0.748978	0.589622
ACKR2	6.8942e-32	4.0822e-30	1.1833e-10	3.96974e-06	2.80351	2.64054	2.13995	2.20577
ACOX3	4.50262e-24	8.63443e-13	1.55119e-14	2.32528e-07	0.770755	1.04342	0.941544	0.810457
ACP5	2.21109e-48	0.000959406	2.09966e-11	0.000636244	1.53498	0.697731	1.00866	0.692113
ACRV1	8.64108e-18	7.3959e-14	2.49858e-07	0.00430908	1.7678	2.75386	1.6601	3.01971
ACSF2	4.53891e-23	1.5575e-13	2.30408e-06	0.000804538	-0.957125	-1.13867	-0.698553	-0.594898
ACSS1	6.57282e-21	5.80332e-19	0.00930861	2.91829e-05	-0.997159	-1.28938	-0.433864	-0.753404
ACTA1	0.0244277	0.00019702	0.0101643	0.0464196	-0.974244	-2.11664	-1.41054	-1.40877
ACTG2	0.00927613	2.38016e-09	4.34862e-05	0.0191898	-0.985724	-2.1603	-1.44104	-1.36347
ACTR2	5.55612e-17	1.32041e-10	2.68434e-05	0.000108669	0.426256	0.686167	0.352591	0.389633
ACTR3	8.98305e-05	3.0323e-06	0.000650526	0.00476024	0.266903	0.524817	0.358777	0.433633
ACVR1B	2.04538e-15	0.000861279	9.85196e-11	4.11443e-05	-0.497475	-0.427621	-0.619965	-0.459072
ADAM10	6.83846e-06	9.98293e-10	6.51293e-05	0.000144322	0.294569	0.693331	0.423767	0.399806
ADAM17	3.94624e-28	5.36343e-49	1.31292e-07	0.00398207	0.574685	1.00407	0.559601	0.539459
ADAM9	2.62403e-13	5.34469e-06	0.00570436	0.0028064	0.499904	0.626358	0.32841	0.333948
ADAMDEC1	2.11379e-17	1.08465e-38	8.94805e-23	1.59976e-17	3.05086	4.65099	4.2571	4.43065
ADAMTSL3	5.61672e-38	2.97196e-28	8.11154e-23	0.000114351	-2.42956	-2.42556	-2.20245	-1.30056
ADCY2	5.95367e-13	7.65634e-22	2.98827e-16	3.29972e-06	-1.34096	-1.39743	-1.41119	-1.17495
ADCYAP1R1	4.39976e-05	1.43927e-06	3.71506e-06	0.0319989	-0.998652	-1.53546	-1.04301	-0.8843
ADD2	3.59401e-05	4.94692e-25	3.07054e-06	0.00470308	-0.876933	-2.39728	-0.941955	-1.12025
ADGRD1	9.18131e-15	2.59489e-08	0.00211783	0.0059451	-2.03938	-1.31537	-0.629378	-1.21638
ADGRF2	1.52896e-26	0.000359869	6.99034e-15	0.00821544	-1.30461	-0.548945	-1.4315	-1.00494
ADGRL2	1.97611e-08	1.27495e-08	0.0116993	0.00758109	0.51245	0.749257	0.290677	0.347831
ADGRV1	3.52464e-08	3.78494e-08	1.63285e-09	0.00772	-1.02268	-1.83591	-1.54015	-1.37198
ADH7	7.57052e-30	8.26098e-30	1.67577e-15	2.49327e-05	2.75498	4.04491	2.47011	2.94327
ADIPOR2	5.33088e-40	1.09561e-08	6.82086e-11	0.00035074	0.710714	0.649201	0.418812	0.533831
ADPRHL1	0.003287	3.43064e-06	7.94695e-06	0.030673	-0.390772	-1.02097	-0.711195	-0.584679
ADRA2B	0.00308054	5.33146e-05	0.00663291	0.0108403	-0.857458	-1.5773	-0.93098	-1.64686
ADRA2C	0.000184751	2.16674e-19	1.27868e-06	0.00432652	-0.957162	-2.25455	-1.20643	-1.0985
ADRB2	2.81792e-39	4.43653e-14	1.32562e-10	0.00018301	-1.99645	-1.61249	-1.21706	-1.03532
ADSL	3.64336e-08	0.00338187	8.08883e-06	0.0150514	0.334269	0.423809	0.491262	0.720924
AFF2	1.1237e-05	0.0222759	4.55006e-05	0.00185712	-0.916781	-0.560506	-0.942874	-1.07694
AFMID	9.2261e-11	7.02863e-06	0.00255612	8.19173e-06	-0.458979	-0.577597	-0.342015	-0.739978
AGBL5	1.41063e-11	0.0162421	3.92298e-06	3.00946e-06	-0.354294	-0.37135	-0.495408	-0.668192
AGFG1	0.00175146	7.19684e-15	0.00432925	0.000855358	0.139406	0.78827	0.2696	0.393211
AGFG2	8.19069e-36	5.01473e-18	2.06547e-16	3.56923e-14	-1.22079	-1.42339	-1.05817	-0.916234
AGO4	2.91714e-17	0.00826761	5.15545e-09	0.00820698	-0.624839	-0.315337	-0.711236	-0.34984
AGPAT5	6.51829e-14	2.56502e-05	1.98858e-08	8.99136e-05	0.654112	0.635032	0.639757	0.593379
AGPS	1.66147e-05	0.00116019	0.00326199	0.00647071	0.284162	0.497696	0.25097	0.308432
AGR3	1.17718e-23	1.02532e-05	5.58879e-22	3.50729e-07	-6.35048	-4.03012	-7.45752	-4.99156
AHCYL1	1.56767e-07	0.000121879	0.0266636	0.0228958	0.237125	0.281946	0.0934924	0.19885
AHDC1	2.17055e-13	2.05871e-09	0.000125703	0.0175659	-0.728797	-1.00707	-0.733464	-0.338953
AHNAK	2.80526e-22	2.2277e-12	4.51308e-13	2.19665e-07	-0.94754	-0.890191	-0.903069	-0.4991
AHNAK2	3.5526e-46	1.49336e-12	1.63163e-17	7.30595e-06	-1.35115	-1.09912	-1.42273	-0.686485
AIF1L	8.75618e-22	2.32019e-15	0.00021109	0.0196281	-1.02182	-1.16966	-0.537252	-0.483273
AK7	1.13527e-26	2.69903e-11	5.30858e-14	3.67956e-05	-1.52114	-1.12346	-1.5222	-1.44273
AK8	1.26462e-05	0.00259457	5.23724e-05	0.00138369	-0.520494	-0.551287	-0.768679	-1.09045
AKIRIN1	5.13714e-09	6.87359e-07	7.50799e-09	0.0235769	0.377567	0.512129	0.357729	0.246739
AKT1S1	1.02098e-11	0.0264127	0.00732401	0.0144152	0.386612	0.323249	0.268047	0.307661
ALAD	3.82548e-16	0.00293301	6.09315e-11	5.3269e-07	-0.531024	-0.402104	-0.572718	-0.490328
ALCAM	4.64633e-21	0.0057918	1.14529e-15	0.00488436	-1.05361	-0.488315	-1.05023	-0.700828
ALDH2	8.5352e-10	9.7985e-06	1.08572e-05	0.00434187	0.451353	0.641119	0.506228	0.478783
ALDH3A2	4.66252e-33	1.59455e-15	2.29188e-09	7.16121e-10	-1.08961	-0.995712	-0.982501	-0.779844
ALDH5A1	6.88991e-08	6.53519e-11	0.000638298	0.00476165	0.607568	0.873383	0.59339	0.529917
ALDH7A1	8.067e-19	3.18724e-06	1.02855e-12	0.00156788	0.759789	0.615893	0.771968	0.481511
ALDOB	0.000171783	0.00176116	0.0246992	0.0117534	-1.64636	-2.42111	-1.0923	-2.64689
ALDOC	1.18486e-07	1.80972e-07	8.67002e-22	0.000245507	-0.725167	-0.965842	-1.2273	-0.940425
ALG1	1.71023e-23	0.000305604	3.70183e-12	0.00476951	0.715693	0.685125	0.779276	0.501425
ALG8	1.14125e-07	5.38338e-07	0.00525043	0.00318784	0.361305	0.64803	0.313024	0.40197
ALOX12B	1.65195e-46	1.43313e-30	1.02829e-11	5.16715e-08	1.47137	2.38019	1.68363	2.21847
ALOX15	3.42115e-05	0.00104552	0.00136896	0.0125091	0.916395	-1.08111	-1.19435	-0.922408
AMIGO1	4.97928e-06	7.92699e-05	0.000324855	0.0498293	-0.630617	-0.794081	-0.685786	-0.486301
AMPD3	3.0575e-18	2.9624e-30	1.84505e-05	0.000913116	0.766807	1.5989	0.689741	1.08251
AMPH	0.00012514	1.98203e-08	1.78607e-05	0.0240985	-0.940895	-1.92523	-0.825347	-1.15655
AMZ2P1	3.77552e-05	0.000193738	3.5302e-05	0.0211669	-0.709671	-0.677773	-0.637753	-0.62013
ANAPC1	2.51169e-08	6.64587e-10	2.06953e-06	0.00503585	0.307197	0.613627	0.380304	0.395126
ANAPC10	0.00119092	0.00222768	0.00215974	0.0155736	-0.210588	0.64332	-0.300942	-0.595238
ANAPC16	1.40033e-15	0.0139609	5.29057e-09	8.71709e-05	-0.386124	-0.311472	-0.509564	-0.413492
ANGPTL7	0.00316887	8.27337e-05	0.0461796	0.0448962	-0.836279	-2.29066	-1.05921	-1.33111
ANK2	3.66683e-12	0.0010723	0.0202433	0.0400639	-1.24898	-0.641657	-0.422353	-0.693633
ANKEF1	6.56655e-09	2.08297e-15	6.29284e-07	5.66099e-07	0.635958	0.980672	0.775412	0.999821
ANKK1	8.39174e-09	0.00155764	6.69791e-05	1.21377e-05	0.887128	0.747446	0.822488	1.14982
ANKRD2	4.46837e-05	7.15854e-06	2.29371e-11	0.00081531	-1.64456	-2.50872	-1.996	-2.51194
ANKRD22	1.22735e-12	1.70866e-15	0.0262128	0.015715	0.564902	1.06921	0.319901	0.548739
ANKRD24	0.00593895	1.04648e-13	0.0448094	0.0274132	-0.852553	-2.69511	-0.679098	-1.30082
ANKRD33B	1.39003e-32	2.04469e-49	9.81082e-59	2.26072e-17	-2.79095	-2.75994	-2.94517	-2.02567
ANKRD50	1.94457e-19	0.0478909	6.441e-14	0.0135643	-0.829592	-0.292398	-0.845192	-0.319898
ANKRD6	0.0191336	0.000266001	0.0117052	0.00539871	-0.482283	-0.738008	-0.435578	-0.813173
ANKS6	3.09553e-08	1.92428e-10	0.000174259	0.00142646	-0.661947	-0.737498	-0.488765	-0.629915
ANLN	1.83741e-06	1.18129e-22	1.2701e-06	0.000236447	0.541178	1.93514	0.641863	1.13269
ANTXR2	1.72664e-06	1.5841e-05	0.00218152	0.0275108	-0.640948	-0.734173	-0.392977	-0.528586
ANXA11	1.76089e-07	6.21515e-08	6.6438e-07	3.27258e-06	-0.368184	-0.734167	-0.421622	-0.526794
AP1B1	1.75664e-21	0.00389237	3.8423e-05	0.000760635	0.45791	0.489899	0.388268	0.359178
AP1S3	1.05147e-21	7.05354e-05	5.40632e-05	0.00452646	1.32776	0.83325	1.07126	1.10901
AP3D1	8.87415e-30	4.96997e-06	0.000289769	5.19381e-07	0.596354	0.666218	0.442879	0.459444
AP5B1	2.28071e-07	0.00560399	0.0017523	0.0012916	0.457057	0.541322	0.499293	0.502877
AP5M1	1.6702e-08	1.28808e-09	7.60399e-05	0.0136322	0.336613	0.815053	0.388162	0.286617
APBB1	7.63037e-10	1.47766e-10	0.000212587	0.000478752	-0.582092	-1.10454	-0.494999	-0.720267
APC2	1.25814e-09	1.55636e-06	0.000200706	0.0266216	-0.764716	-1.4275	-0.64457	-0.793514
APH1B	2.8885e-21	0.0201291	0.00315966	0.0195842	-0.766698	-0.438242	-0.383409	-0.581268
APOE	8.25548e-27	9.38048e-44	1.2608e-07	0.00087012	-1.82933	-2.5727	-1.20842	-0.959204
APP	2.16202e-08	0.000128417	4.09216e-06	0.00415149	-0.294454	-0.418793	-0.326297	-0.40447
AQP4	8.14456e-06	4.55878e-07	1.00025e-09	0.0476796	-2.09469	-4.31581	-3.1703	-1.84044
AQR	3.9121e-06	6.32229e-18	1.27556e-05	2.51541e-07	0.234966	0.813661	0.314633	0.535417
AREL1	1.82299e-07	0.00113137	0.00214378	0.0121413	0.214598	0.332488	0.252877	0.252694
ARFGAP3	1.50211e-08	0.0111067	0.000642778	8.47902e-05	-0.32997	-0.296015	-0.354293	-0.635381
ARG1	2.06449e-22	7.37463e-40	4.81049e-15	4.78099e-05	1.31876	2.85891	1.67918	1.90698
ARG2	5.50168e-16	1.39014e-08	3.33307e-15	0.000772451	1.01962	1.43861	1.46004	0.910351
ARHGAP1	1.16665e-17	0.00374456	0.0302639	0.00300403	0.397902	0.336397	0.258241	0.222586
ARHGAP11A	2.63918e-17	5.05826e-31	1.42103e-14	8.53491e-06	0.807806	1.72151	0.965241	1.02907
ARHGEF10	5.66158e-28	2.85145e-05	0.00291867	0.0226882	-1.30201	-1.14291	-1.134	-1.16328
ARHGEF10L	0.00299516	0.0334823	0.00139075	0.049861	-0.190781	-0.315276	-0.355096	-0.194891
ARHGEF25	0.000424877	7.28178e-15	0.00132794	0.0199388	-0.745799	-1.37321	-0.516975	-0.967988
ARHGEF26	5.31528e-38	2.26304e-11	6.53017e-18	8.11197e-11	-1.31922	-0.833678	-1.32764	-0.898369
ARHGEF28	6.00433e-23	1.91489e-06	4.08511e-09	2.68578e-05	-0.983385	-0.559089	-0.823645	-0.575157
ARHGEF3	6.01766e-15	1.11365e-11	0.0121201	0.0278717	0.504256	0.708945	0.205506	0.320403
ARHGEF40	1.65086e-24	3.11195e-19	3.68997e-05	0.0467406	-0.940667	-1.32802	-0.572361	-0.500159
ARHGEF5	1.83479e-13	3.87821e-07	1.27215e-05	0.00221435	-0.684636	-0.774012	-0.684682	-0.467384
ARHGEF7	4.02216e-29	1.06541e-05	1.11282e-08	0.00468447	-0.573711	-0.378656	-0.487005	-0.341624
ARL11	3.74199e-25	1.14332e-17	4.05381e-22	0.0275824	1.50991	1.61583	1.50602	0.835441
ARL8A	1.10277e-18	2.49965e-05	3.17754e-09	6.15545e-05	-0.648183	-0.670263	-0.561163	-0.603899
ARMCX1	3.11839e-11	2.04348e-08	1.5111e-06	0.00621917	-0.564092	-0.762868	-0.472453	-0.621538
ARMCX6	3.63584e-12	1.96794e-10	0.000285884	0.00704545	-0.75837	-0.913262	-0.435445	-0.525029
ARMT1	0.000224456	1.93664e-06	0.000159646	0.00349331	0.341811	0.780299	0.515379	0.52008
ARPC2	1.94205e-20	4.62293e-17	5.00916e-05	0.00756945	0.437451	1.1046	0.386214	0.358363
ARVCF	3.20118e-12	1.84975e-21	0.0116661	0.0116334	-0.856596	-1.97022	-0.411223	-0.540744
ASAH1	6.8219e-19	0.000194264	6.87394e-10	0.000706778	-0.844768	-0.390961	-0.554439	-0.445828
ASAP2	1.03085e-23	0.000138408	5.0962e-11	0.0024735	-0.834056	-0.529634	-0.992301	-0.490754
ASAP3	1.6351e-12	2.87602e-09	3.42556e-08	0.0392314	-0.454878	-0.57398	-0.469657	-0.297317
ASB1	2.80292e-28	8.72736e-11	2.75707e-16	0.000786549	-0.625101	-0.881273	-0.559635	-0.468008
ASB8	0.00334965	0.0477447	0.00708068	0.0167929	-0.117323	-0.19025	-0.173741	-0.242595
ASGR2	5.11697e-06	8.14502e-05	0.0154759	0.0265903	-0.91256	-0.899694	-0.596209	-0.816755
ASIP	1.03315e-08	2.0281e-11	2.51169e-05	0.0147905	-1.60541	-2.15991	-1.2669	-1.2242
ASPA	2.16117e-20	3.94687e-07	2.55609e-06	0.0150501	-1.21744	-1.04516	-0.803222	-0.696409
ASPG	6.47904e-23	5.90597e-07	1.71999e-13	0.00041199	1.13353	1.11106	1.69025	1.18704
ASPM	1.01009e-13	5.61813e-34	1.42552e-13	5.31262e-07	0.910005	2.44486	1.30963	1.57745
ASTN1	0.0102463	0.0357305	0.0174577	0.00200656	-1.20363	-1.22509	-1.25862	-2.75314
ASTN2	7.34516e-08	2.06189e-16	0.00106722	0.0358428	-1.36252	-1.69676	-0.638342	-0.853509
ATAD2	1.48982e-11	2.40257e-17	3.88967e-06	0.00269246	0.513046	1.20202	0.637152	0.712999
ATAD5	2.82261e-11	0.000157074	9.63701e-05	0.0245438	0.547539	0.83929	0.823907	0.650825
ATF7	2.098e-07	0.0199468	1.3786e-05	0.00750345	-0.541657	-0.231122	-0.341095	-0.330331
ATG2A	6.03592e-23	0.0209849	0.0028317	0.00126239	0.680667	0.451888	0.5652	0.672517
ATIC	1.15888e-06	1.84692e-07	5.88951e-14	0.0288737	0.395868	0.622433	0.643809	0.286885
ATP10B	1.52883e-27	1.65885e-34	7.45167e-15	1.22752e-09	1.11453	2.04293	1.47984	1.97549
ATP10D	0.000390901	1.30195e-12	0.000207845	0.000389001	0.194234	0.892315	0.445127	0.645285
ATP12A	5.91506e-15	1.0985e-23	4.36793e-18	6.31193e-16	3.42799	4.64899	4.30984	3.51537
ATP13A1	1.31547e-20	0.0179147	1.08088e-09	0.00183278	0.627158	0.459326	0.782121	0.534637
ATP13A3	9.03646e-12	1.94729e-13	6.10904e-05	0.00739359	0.771648	0.983152	0.754253	0.499755
ATP13A5	4.81222e-13	1.44806e-07	4.91525e-07	7.50026e-08	-1.56868	-1.42424	-1.51728	-1.93314
ATP1A1-AS1	5.75145e-20	4.0547e-14	1.41279e-10	0.00540909	-0.841849	-1.59172	-1.12019	-1.26823
ATP1B3	1.26049e-29	1.98554e-25	2.50756e-09	0.00328909	0.857938	1.17838	0.73267	0.55437
ATP2B2	1.78701e-15	1.5023e-12	2.78151e-11	0.0108386	-1.99014	-2.51132	-1.72583	-1.15773
ATP2B4	7.54219e-17	0.00029753	6.10718e-16	0.00569068	-0.658456	-0.38036	-0.594648	-0.26373
ATP6V0A4	3.00045e-10	8.36126e-10	0.0198472	0.00227296	-1.96778	-1.93152	-1.01881	-1.24014
ATP6V1B1	1.23369e-20	2.75347e-06	0.000108675	5.91367e-06	-2.74736	-1.88665	-1.49554	-2.1898
ATP6V1C2	1.42697e-16	4.29238e-23	2.59685e-08	0.0111899	0.988769	1.871	1.07519	0.975249
ATP6V1G1	1.22663e-24	2.22164e-24	7.20044e-08	0.00152493	0.90271	1.21141	0.490444	0.4719
ATR	1.74382e-06	8.84125e-07	2.87089e-07	0.000474689	0.294524	0.62207	0.573064	0.609322
ATRNL1	0.00151037	3.49717e-06	0.00361628	0.022832	0.756659	1.17008	0.662408	1.2151
ATXN7L3B	6.73446e-21	0.000138279	4.71836e-06	0.0015301	-0.344157	-0.502869	-0.356279	-0.248601
AXL	1.85991e-17	2.49514e-10	0.00349522	0.00956862	-1.13486	-1.17739	-0.442347	-0.794103
AZI2	6.28227e-26	1.15774e-10	6.59026e-07	0.000200355	0.465638	0.837301	0.41778	0.44606
B3GALT5	8.28146e-10	3.23569e-05	1.50927e-05	0.00851606	-1.94924	-1.14314	-1.59652	-1.45135
B3GAT3	1.06527e-15	0.000216265	0.00259826	3.15596e-08	-0.569057	-1.0781	-0.355882	-0.766607
B3GNTL1	2.42882e-11	5.36565e-10	0.006477	0.00027193	-0.926638	-0.866494	-0.438504	-1.05491
B4GALNT2	3.12541e-16	5.4346e-10	1.04355e-12	0.00010581	1.99648	1.91099	1.82829	1.35125
B4GALNT4	0.0100426	3.8276e-12	4.23504e-10	0.000109539	-0.526793	-2.20169	-0.972082	-1.03687
B4GALT4	6.42651e-26	2.76025e-15	5.53611e-18	1.85818e-09	-0.753616	-0.748322	-0.733205	-0.736114
B4GAT1	1.35845e-18	1.27645e-11	2.0286e-07	0.000842475	-0.596819	-0.919422	-0.655396	-0.650504
BAG1	7.71665e-11	9.2642e-09	1.23634e-05	0.00411361	-0.3133	-0.524581	-0.381366	-0.421805
BAG3	1.49213e-14	1.14872e-07	0.00170473	0.00253017	0.562569	0.641563	0.386495	0.38674
BAHD1	8.73164e-15	4.01318e-08	2.10509e-07	0.042001	-0.479267	-0.939156	-0.459691	-0.30524
BAIAP2L1	4.66333e-08	0.00140438	0.000481073	0.0320266	-0.400986	-0.378825	-0.380666	-0.281774
BAIAP3	0.00586979	1.39416e-08	0.000979322	0.000414025	-0.488898	-1.02753	-0.595922	-1.04977
BATF2	8.36281e-10	2.99696e-19	7.43612e-20	0.000142326	2.46468	2.49942	2.93559	2.22253
BBC3	1.38487e-16	1.57911e-08	1.42885e-06	0.0228883	-0.928122	-1.47569	-0.716878	-0.570883
BCAS3	1.73049e-11	0.0153558	1.43974e-14	0.000168237	-0.567282	-0.264626	-0.716607	-0.518681
BCKDHB	5.33726e-07	0.00311426	9.84007e-08	0.0482906	-0.356101	-0.503833	-0.563256	-0.392441
BCKDK	2.25241e-13	0.0201679	0.000342532	0.0242407	0.478858	0.441902	0.351896	0.400115
BCL6	1.1638e-11	0.00346774	1.23569e-05	0.00157071	-0.530268	-0.403637	-0.586779	-0.354435
BCL7C	5.27799e-09	1.18216e-09	0.0186888	4.56126e-05	-0.373724	-0.776597	-0.285437	-0.50961
BDH1	5.77969e-28	7.85297e-10	1.33026e-05	0.00182459	0.867534	1.05927	0.608068	0.671875
BDKRB1	0.00269371	9.47611e-06	3.60027e-05	0.049775	0.519761	1.24947	0.663938	1.0948
BEST2	1.22125e-20	8.19e-11	3.89798e-21	0.000440233	-2.57674	-2.81258	-3.04785	-2.7718
BEX5	1.06192e-11	2.31839e-11	1.63751e-11	0.00516279	-1.31079	-1.81088	-1.26157	-1.05499
BHLHE41	4.19327e-15	0.0121111	2.03002e-09	4.75842e-05	-1.21094	-0.626582	-1.43581	-1.17283
BIRC3	1.00332e-13	2.1445e-07	1.34679e-05	5.82398e-05	1.14334	0.983297	0.890628	1.07329
BIRC7	0.000188274	0.00058995	0.00250726	0.0212908	-1.10027	-1.37705	-1.11112	-1.47261
BLOC1S6	1.5525e-14	9.25599e-12	0.000527843	0.0181095	0.431312	0.964895	0.277171	0.254527
BLZF1	8.15093e-09	2.88987e-17	7.5599e-06	5.16643e-05	0.439587	0.994328	0.444286	0.634302
BMP2K	1.84479e-17	5.89037e-23	3.6369e-07	3.70749e-06	0.418226	1.32643	0.48287	0.857432
BMPR1B	3.26378e-09	0.000121011	1.30537e-07	0.04486	-0.999125	-0.886914	-1.17925	-0.757937
BMS1	7.73193e-06	1.06861e-05	0.0374872	0.000185067	0.222484	0.541826	0.250687	0.458057
BOK	2.97399e-20	0.0230321	1.80484e-05	2.90557e-06	0.558697	0.439789	0.51933	0.565482
BOLA1	0.0268729	4.25278e-05	0.0141264	0.0172387	-0.176471	-0.664943	-0.305668	-0.40663
BORA	9.97582e-20	2.81188e-10	5.6507e-17	6.79578e-05	0.603859	1.29036	1.07303	1.53276
BPNT1	1.25273e-07	2.94161e-09	0.00677073	0.00684676	0.379701	0.46626	0.255341	0.330684
BRCA1	8.65371e-12	6.43797e-14	9.25142e-06	0.000103685	0.653399	1.32682	0.642589	1.08817
BRD3	1.34899e-21	8.56044e-08	1.49577e-06	0.00659346	-0.67459	-0.584271	-0.551094	-0.305071
BRIP1	3.94309e-16	1.09277e-20	1.86082e-07	0.00119527	0.79393	1.65816	0.905791	1.08122
BST1	4.7098e-09	3.92368e-07	0.0291559	0.00419099	-0.800504	-0.997855	-0.398068	-1.18911
BTBD10	4.53847e-10	9.59864e-11	5.29199e-05	1.44073e-05	0.316473	0.395737	0.292876	0.569898
BTBD16	1.34078e-11	3.61002e-08	1.76713e-19	1.37277e-12	-1.79895	-1.91396	-2.79934	-2.83142
BTBD2	8.20213e-06	0.00011545	0.00182918	0.00456363	-0.254492	-0.656948	-0.241114	-0.300675
BUB1B	8.3395e-14	8.7269e-30	5.04714e-13	2.19066e-05	1.00635	1.85695	1.21224	1.33865
BZW2	2.86466e-18	9.3385e-13	8.00574e-07	0.00426303	0.546646	0.703188	0.508957	0.459446
C11orf49	2.6387e-27	4.2785e-15	8.38855e-12	8.36149e-08	-0.891303	-0.942711	-0.871933	-0.767603
C11orf68	6.60155e-14	1.89116e-08	3.11405e-06	0.00102495	-0.550833	-0.995695	-0.4817	-0.516728
C11orf80	1.22869e-25	0.000196902	8.06797e-06	1.85396e-06	-0.732394	-0.557911	-0.629936	-0.735538
C12orf29	5.39822e-05	1.62585e-25	0.046496	0.0100955	0.25887	1.20912	0.210192	0.541958
C12orf4	3.23076e-19	1.89149e-12	6.49749e-08	0.00161359	0.553767	0.964168	0.522156	0.512456
C15orf40	0.000368769	2.37274e-05	0.0137291	0.0400637	-0.217641	-0.517476	-0.239752	-0.312182
C16orf72	7.81241e-21	8.08645e-15	4.33641e-08	0.00133321	0.417258	0.791403	0.409832	0.335944
C17orf107	0.0209958	1.47006e-08	3.00032e-08	0.0141545	-0.363748	-1.58521	-0.807239	-0.845254
C18orf32	7.58012e-12	0.000109088	0.00847977	0.00304947	-0.621603	-0.631267	-0.38934	-0.87323
C1orf105	4.82773e-07	0.00255925	0.000141757	0.0116087	-1.09932	-1.65388	-1.63922	-1.87094
C1orf115	8.80868e-12	6.1511e-11	0.00208985	0.0420308	-0.799842	-1.40255	-0.6872	-0.699054
C1orf131	2.33324e-07	2.2021e-09	2.31134e-05	0.0267676	0.282014	1.00634	0.404387	0.383471
C1orf53	1.77203e-08	0.00347414	7.59549e-05	0.00789011	0.941619	1.05497	0.904561	1.59397
C22orf39	5.84971e-12	1.41221e-34	8.25503e-08	1.65745e-07	-0.519267	-1.09232	-0.593097	-0.551217
C2orf88	5.51639e-07	0.00229678	0.0419376	0.000109131	-0.578953	-0.744722	-0.500136	-1.08002
C3orf18	0.000181334	2.50893e-11	0.0225574	0.00513323	-0.502103	-1.58682	-0.432656	-0.783414
C3orf52	1.76548e-13	1.66038e-06	3.67538e-12	0.00425065	-0.927887	-0.655066	-1.02034	-0.682894
C4orf46	5.15137e-08	7.25514e-13	1.1112e-05	0.0326504	0.479919	1.02812	0.4139	0.399344
C5orf22	5.49501e-06	1.23646e-11	0.0279291	0.0250237	0.233548	0.872615	0.153134	0.29829
C5orf49	4.01499e-38	6.94666e-09	1.70835e-11	0.000841899	-3.1873	-2.33314	-2.73006	-2.43213
C6orf120	1.84396e-05	3.77634e-05	3.06002e-05	0.00278033	0.191113	0.484776	0.299433	0.338779
C8orf74	4.8632e-14	2.23422e-05	0.00276492	0.0273964	1.17302	1.24927	0.989933	1.10883
C8orf88	3.47035e-17	7.64576e-10	4.07362e-07	0.000684041	-1.37401	-1.53009	-1.05119	-1.16646
CA11	4.83809e-05	0.0402459	3.23366e-07	0.0183493	-0.414745	-0.324681	-0.469943	-0.392744
CA4	0.0121707	1.50211e-05	0.000866466	0.00130417	1.10137	-1.2779	-1.07375	-1.95931
CA6	1.98212e-07	1.86848e-05	0.0099077	0.00359045	-1.72017	-1.49377	-1.17824	-1.30058
CA9	1.84308e-16	1.45175e-08	2.03636e-13	0.0231235	-2.07976	-2.31753	-2.42704	-1.28273
CABLES1	1.02035e-23	1.03893e-15	9.90926e-09	0.00229312	-0.707323	-0.807592	-0.669523	-0.467804
CACHD1	2.49246e-23	4.46179e-10	4.01956e-07	0.00472557	1.06326	0.826307	0.733619	0.563937
CACNA1H	1.05114e-44	3.20296e-12	2.97148e-10	0.00131344	-5.34907	-2.86759	-1.76098	-1.41682
CACNA2D1	1.20106e-24	0.00670336	3.23577e-10	0.00147423	-1.86627	-0.635671	-1.09628	-0.83067
CACNA2D3	9.87525e-20	2.49652e-14	1.97043e-22	0.000303429	1.63509	1.97241	2.21153	1.87071
CACNB1	4.50557e-06	3.00014e-12	0.0312394	0.0165596	-0.761841	-1.65474	-0.48693	-0.65224
CACNG4	7.18191e-06	4.60214e-12	2.5762e-07	0.00816236	-1.97698	-3.03691	-1.64802	-1.74727
CACUL1	2.64277e-19	5.44677e-05	3.03976e-05	0.00813112	0.449186	0.462079	0.38236	0.32929
CADM4	0.00063422	0.000210295	1.22823e-08	0.00423532	-0.311941	-0.815839	-0.656244	-0.567388
CAMK2G	0.0165551	1.42161e-10	5.58212e-08	0.000467808	-0.135763	-0.584183	-0.428008	-0.540951
CAMK2N1	8.08631e-14	1.91361e-05	0.0194051	0.0077647	-1.42733	-1.04174	-0.692331	-1.05225
CAMSAP3	2.39625e-25	2.43607e-08	4.60467e-10	0.0216072	-1.04534	-1.05816	-1.16264	-0.57894
CAND1	0.0189422	9.43929e-06	0.0175912	0.00123747	0.0983629	0.482954	0.145379	0.283288
CAND2	2.1579e-05	1.44154e-06	3.85536e-06	0.00385979	-0.526242	-1.05514	-0.728726	-0.911084
CANX	1.11641e-22	1.45231e-12	0.000122303	0.0368511	0.565558	0.646121	0.29946	0.215994
CAPN11	1.2151e-25	5.7078e-20	5.83985e-09	0.0167601	-2.05562	-2.04727	-1.3146	-1.2525
CAPRIN1	3.71958e-09	2.49064e-15	0.000735813	0.000871362	0.216796	0.682616	0.186778	0.29243
CARD14	4.43902e-42	2.87813e-06	1.23389e-08	0.000987976	1.1365	1.14799	1.09916	1.06821
CARD17	6.40209e-10	0.000460738	2.05149e-16	0.000617339	1.34699	1.29301	1.77209	2.05827
CARHSP1	5.51388e-45	1.74049e-07	1.7247e-19	1.04322e-09	1.8815	1.21575	1.52615	1.14833
CARNMT1	7.20231e-05	2.97602e-07	0.00179481	0.00289716	0.338514	0.76104	0.493104	0.469323
CASK	6.03759e-24	2.69722e-20	3.72567e-06	1.67669e-06	0.787929	0.905717	0.468711	0.53624
CASP1	2.37582e-07	5.3518e-08	1.68413e-06	0.00119023	0.459822	0.710727	0.614347	0.493115
CASP5	1.5972e-11	5.04007e-21	4.74721e-27	0.0262217	3.43654	5.22671	7.10987	1.91792
CAST	1.02914e-09	0.00356739	3.36425e-05	0.00481682	-0.246007	0.297285	-0.405423	-0.217829
CAT	3.31444e-13	0.000853639	8.96288e-24	0.001674	-0.942716	-0.427316	-0.927322	-0.5984
CATSPERB	3.60538e-21	1.92332e-05	1.34621e-12	0.0281058	1.77653	1.73985	2.86304	2.04997
CBFA2T2	4.45695e-13	3.03198e-09	3.30023e-06	0.0138454	-0.551784	-0.481047	-0.56072	-0.321715
CBFB	1.27473e-13	2.19357e-09	6.46364e-06	0.000562409	0.530399	0.630978	0.459207	0.452483
CBR3	7.52545e-14	0.000164469	3.17393e-09	0.0246639	1.06451	0.739141	1.00248	0.528495
CBX3	4.40569e-15	3.82053e-05	1.575e-08	0.00410481	0.431424	0.666923	0.418547	0.301957
CBX6	1.14502e-11	7.22788e-11	0.000420979	0.0058483	-0.702566	-1.26297	-0.456127	-0.533702
CCAR1	3.92425e-25	1.32834e-18	8.57481e-08	0.00689604	0.509082	1.16504	0.647147	0.421569
CCDC102A	5.0361e-08	8.92059e-08	3.78844e-05	0.0284285	-0.596609	-1.27943	-0.519974	-0.453269
CCDC115	0.00106639	4.273e-05	0.000388881	0.0160946	-0.185424	-0.434255	-0.311901	-0.326429
CCDC126	1.65324e-16	0.0102198	3.86877e-13	0.0359548	-0.825249	-0.373197	-0.681703	-0.33629
CCDC127	5.52321e-29	3.88883e-11	4.83662e-06	0.00215725	-0.917929	-0.792358	-0.5146	-0.557496
CCDC149	6.1278e-06	3.93e-07	0.000111495	0.0217636	-0.432551	-0.767516	-0.37211	-0.483222
CCDC18	6.99679e-10	1.91942e-11	1.23732e-07	0.0124941	0.522333	2.05625	1.28779	1.00125
CCDC183-AS1	4.12412e-06	1.24238e-08	1.56204e-12	0.0231913	0.756326	1.32179	1.49275	1.15951
CCDC3	6.81812e-10	0.00165838	2.09264e-10	0.00459736	-0.643276	-0.397282	-0.891493	-0.437465
CCDC43	3.20826e-12	2.80017e-10	0.000134113	0.000680391	0.373259	0.614842	0.257177	0.500456
CCDC57	0.000266217	8.12654e-11	7.48024e-05	0.0215457	-0.388494	-1.27875	-0.525004	-0.747516
CCDC69	7.46684e-13	0.0039409	0.000185756	0.00293103	0.893291	0.402194	0.381129	0.477703
CCDC8	0.00112845	1.99792e-09	0.0136215	0.00806752	-0.556195	-1.83653	-0.524372	-0.856021
CCDC85C	3.10405e-42	3.36354e-06	1.82916e-07	3.27946e-06	0.932321	0.910936	0.727253	0.794055
CCDC93	9.3844e-15	0.000322094	0.00171543	0.0184381	-0.373675	-0.351867	-0.356512	-0.369101
CCKBR	2.93604e-12	1.78012e-07	9.19837e-18	0.0164445	-2.20787	-1.7789	-2.62356	-2.11966
CCL18	0.0473447	0.00273718	0.0251688	0.0275051	0.91132	1.72886	1.4606	0.929575
CCL20	7.01039e-13	8.12444e-31	4.10109e-10	1.64802e-07	3.1629	4.8065	3.83719	4.22212
CCL4	1.14583e-10	6.19605e-08	4.95436e-18	0.0258332	2.47009	2.31399	2.80737	1.42888
CCL7	8.36238e-15	6.65433e-08	4.89269e-17	0.00753979	3.94728	4.24767	4.8098	2.88615
CCNB1IP1	8.61858e-07	4.2089e-05	1.0631e-05	0.000210654	-0.269853	-0.467879	-0.572148	-0.556549
CCND1	5.11328e-45	5.07807e-19	1.06472e-25	6.31572e-07	-1.55477	-1.36763	-1.34639	-0.856761
CCNDBP1	0.000157587	0.00845642	3.55197e-05	0.00360637	-0.228434	-0.300278	-0.358108	-0.307659
CCNE2	9.07324e-14	7.01673e-19	9.04861e-07	0.00172716	0.609462	1.57723	0.748471	1.00118
CCNF	2.7778e-19	4.13462e-05	2.75975e-09	0.00511292	0.918905	0.981983	1.02609	0.749408
CCR4	9.3774e-18	0.0117109	6.62618e-08	0.0432048	1.70189	0.909267	1.50228	0.857469
CCT8	7.45485e-16	2.60727e-18	2.3194e-08	0.0371501	0.508203	0.766237	0.448139	0.325611
CD1A	6.67626e-10	1.7285e-10	2.07277e-19	0.0117663	-0.976162	-1.25138	-1.57617	-0.90491
CD207	2.37214e-06	1.33364e-14	1.57178e-20	0.0413831	-0.908991	-1.83072	-2.02227	-0.982675
CD28	2.88158e-17	1.06791e-08	5.36484e-19	0.0289928	1.86545	1.23148	1.67492	0.87878
CD36	1.21298e-43	5.23451e-16	2.06238e-12	2.61785e-07	2.56338	2.25138	1.57902	1.30041
CD3G	4.28771e-13	0.000234571	9.6029e-10	0.0312291	1.48329	0.729502	1.39502	0.734815
CD7	1.56836e-08	0.000211774	1.41424e-20	0.00473196	1.56536	1.20761	2.20617	1.03885
CD81	7.20865e-14	7.58261e-06	2.87599e-05	0.00256	-0.471005	-0.870084	-0.500298	-0.648289
CD96	4.89563e-21	1.14424e-07	3.2157e-08	0.0489957	1.51831	1.1336	0.946151	0.667412
CD99L2	2.15178e-09	7.48132e-08	0.00465068	0.0301376	-0.467721	-0.836512	-0.382635	-0.464443
CDC25C	2.30461e-16	3.59575e-11	1.5818e-09	0.0363673	1.32343	1.74094	1.51612	0.85536
CDC42EP5	4.33547e-20	8.86366e-09	1.79543e-07	0.000682331	1.66685	-1.08557	1.24509	0.777211
CDC7	3.01119e-09	1.31163e-05	6.34507e-08	7.83864e-05	0.615693	0.834122	0.892133	0.968364
CDCA2	2.94504e-15	1.27927e-32	1.0845e-17	7.89103e-05	1.05737	2.15806	1.43577	1.39833
CDCA3	1.58545e-11	1.29364e-13	1.64534e-09	0.00231991	0.767739	1.22119	1.21648	0.990045
CDCA7	8.08348e-06	0.000782743	3.50085e-06	0.000283175	0.451932	0.570317	0.625327	0.884341
CDH20	3.89124e-23	1.94298e-20	3.36609e-31	0.00467089	-2.40772	-3.722	-2.98809	-1.59832
CDH22	3.82934e-07	2.05064e-08	0.000715804	0.027568	-0.841641	-1.53857	-0.741225	-0.686646
CDH4	2.99281e-24	4.18022e-17	1.95807e-26	5.03135e-14	-2.31377	-2.49032	-2.94596	-3.15679
CDHR1	2.01708e-32	3.29133e-19	9.38291e-30	3.67275e-07	-1.69892	-1.55846	-1.88131	-1.5637
CDK12	0.000332702	5.80024e-19	0.00705249	7.58689e-05	0.168874	0.702148	0.332644	0.526434
CDK7	8.75361e-08	7.55307e-13	0.0339797	0.046734	0.312458	0.837959	0.165468	0.347449
CDK8	1.01305e-07	7.72704e-15	1.07014e-18	4.62408e-06	0.290386	1.05094	0.683884	0.809726
CDKN1B	1.40741e-24	5.59881e-07	1.39135e-05	0.00916579	-0.636309	-0.40968	-0.481206	-0.298355
CDKN1C	7.36524e-05	1.05958e-10	0.00358785	0.0378916	-0.536924	-1.09045	-0.586857	-0.701113
CDNF	5.33579e-08	0.000295408	2.14611e-06	0.010987	-0.623216	-0.695391	-0.81153	-0.717163
CDON	4.63899e-27	1.35379e-07	2.3687e-13	0.0144842	-1.52092	-1.03132	-0.977732	-0.526344
CDR2	7.48071e-37	1.71658e-06	1.65887e-06	0.00282052	-1.15237	-0.677178	-0.664921	-0.635457
CDS2	3.75595e-11	0.00249948	1.81185e-05	0.0122352	-0.339705	-0.291167	-0.382956	-0.414773
CDT1	1.07042e-16	0.0060286	1.78139e-10	8.35207e-08	0.728127	0.683905	0.970878	1.31586
CEACAM19	6.91231e-17	8.03569e-10	0.00183358	0.0180455	0.662814	0.978482	0.372929	0.649977
CEACAM6	0.00687679	0.000266755	0.018304	3.4861e-06	0.772321	-1.03665	-0.7671	-1.66761
CEBPB	9.22078e-09	0.0456059	0.0118762	0.0114555	0.427001	-0.372471	0.384118	0.413041
CEBPD	1.15146e-14	0.00317441	2.88536e-05	0.0112339	0.636313	1.00088	0.631973	0.474653
CEBPZ	0.0262176	7.52511e-08	0.0286673	0.0467452	0.169108	0.759187	0.154511	0.232724
CEMIP	1.41354e-20	1.1212e-10	1.89904e-06	8.58035e-05	1.10116	1.15404	1.48616	1.04703
CENPA	1.38385e-10	9.96758e-08	1.30711e-08	0.00391947	0.851884	1.12508	1.14221	0.922202
CENPF	5.28495e-14	1.18362e-23	1.08592e-05	8.11819e-08	0.851955	1.92488	0.90085	1.41085
CENPI	1.34981e-15	1.2989e-07	4.19038e-18	0.0148339	0.973907	1.22566	1.25784	1.06813
CENPO	7.74851e-29	1.58754e-08	1.91155e-17	0.0194368	0.794124	0.761287	0.936219	0.536791
CENPV	0.000154983	1.00813e-06	0.00269279	0.00658706	-0.587386	-1.01362	-0.571004	-0.939752
CEP152	1.6977e-10	8.21408e-08	0.00726651	0.047703	0.536557	1.3631	0.482125	0.724899
CEP63	1.52357e-06	0.020088	0.00877456	0.00135076	-0.270921	0.506671	-0.227808	-0.350343
CEP78	2.88995e-12	1.4046e-06	2.79878e-05	0.00849756	0.503009	0.768069	0.449774	0.475704
CERS3	2.95385e-17	9.9474e-42	2.22499e-09	3.74096e-08	0.59859	1.62929	0.838121	1.16746
CERS5	2.96976e-13	4.01477e-06	0.0176156	0.00413184	-0.403301	-0.595153	-0.296649	-0.53331
CES3	1.66332e-26	7.02453e-14	1.41243e-12	0.00175402	2.0512	1.77181	1.78954	1.31824
CFAP45	1.6624e-12	0.0154003	2.01883e-07	0.000975144	1.28436	0.643291	1.11635	1.24761
CFAP73	2.62003e-17	7.70684e-14	4.36352e-14	0.00730184	-1.51203	-3.14374	-2.14844	-1.74291
CFB	4.51734e-11	0.00784017	4.82528e-10	0.0331624	1.23138	0.801197	1.64968	0.697475
CFD	7.76504e-23	6.78569e-28	0.000884618	0.0469352	-1.94706	-2.6015	-0.704758	-0.925649
CFLAR	0.0324162	0.000689951	0.047221	0.0473891	0.126818	0.321111	0.259891	0.308625
CGNL1	2.98043e-14	3.13568e-23	1.28958e-10	0.000249784	-1.51162	-1.5013	-1.1971	-1.07852
CHAC2	3.29475e-19	2.68956e-23	1.42415e-23	6.32715e-05	1.15751	2.19792	1.60004	1.23003
CHADL	9.64322e-29	1.3502e-13	4.62615e-12	5.05513e-05	-1.53691	-2.13531	-1.37965	-1.1553
CHD7	2.25566e-05	3.05566e-10	0.0483189	0.000371672	0.276409	0.860464	0.489974	0.676348
CHDH	3.96105e-05	3.96562e-17	3.64243e-05	0.00415814	-0.609253	-2.26113	-1.0322	-0.947962
CHEK2	1.4664e-12	0.0205372	4.99947e-05	0.00811055	0.623042	0.311157	0.611089	0.628452
CHFR	1.3879e-14	0.00233185	1.15591e-11	0.0151682	0.411342	0.478592	0.598727	0.361481
CHL1	4.45828e-13	2.1868e-06	1.43318e-09	0.0230618	-1.36806	-1.00124	-1.52855	-0.90798
CHORDC1	0.00100299	3.89754e-05	0.000296544	0.0298891	0.319198	0.849234	0.775897	0.665874
CHP2	2.64136e-37	6.09401e-33	7.41514e-20	6.60677e-10	-1.94074	-2.10092	-2.39253	-2.04048
CHRM1	8.5527e-30	1.14028e-11	3.91771e-06	0.00196683	-2.38062	-1.88504	-1.48987	-1.19535
CHRM3	3.51264e-07	0.000854348	0.0387429	0.00369827	-1.80448	-1.51731	-1.08738	-1.22762
CHRM4	2.45261e-19	2.5571e-22	2.3182e-26	2.09761e-05	-3.81411	-3.90991	-4.77589	-3.62744
CHRNA9	2.71318e-27	9.93422e-21	4.39771e-23	1.39657e-09	2.38873	3.30251	2.84581	2.68753
CHRNE	0.00509963	1.10943e-06	1.76774e-06	0.0180789	-0.7229	-1.57174	-1.40714	-0.940334
CHUK	1.20301e-07	4.37996e-09	4.53832e-05	0.00182938	0.283574	0.623363	0.348253	0.438697
CILP2	0.0483132	4.17059e-08	0.00066965	0.0119927	-0.72881	-2.56495	-1.26829	-1.66257
CIR1	1.79128e-05	0.00209534	2.33695e-06	0.000635079	-0.259765	0.683448	-0.378221	-0.418579
CIRBP	9.58192e-08	1.06145e-15	3.37698e-07	2.48604e-05	-0.439242	-1.14432	-0.612965	-0.690181
CISD1	2.42953e-05	0.000575037	0.0183347	0.00823904	0.33712	0.527755	0.247326	0.371017
CIT	2.44889e-05	1.12371e-17	0.000950532	0.00192523	0.422957	1.1185	0.557076	0.80008
CKAP2	7.32673e-09	3.48786e-23	2.06588e-06	0.0238253	0.463455	1.64125	0.484031	0.575618
CKAP2L	2.98071e-13	2.2199e-36	1.21567e-11	2.3359e-06	0.910476	2.27091	1.05664	1.63436
CKB	1.85814e-08	3.32215e-10	4.22275e-12	5.34187e-08	-0.605491	-1.4802	-0.968987	-0.87771
CKM	2.7622e-05	2.66395e-06	0.000798063	0.0296212	-1.12634	-2.62453	-1.80633	-1.91471
CKMT2	0.0218683	1.72e-13	9.26284e-05	0.00232694	-0.371841	-1.75996	-1.17431	-1.32516
CLCA3P	8.00222e-14	0.00020325	7.89336e-19	0.00429534	2.44987	2.9628	6.02847	3.19082
CLCN1	2.71273e-15	0.00051749	3.53709e-08	0.0235575	2.83769	1.82214	2.1456	2.33926
CLCN5	0.000117867	5.44199e-06	0.000177414	0.0135656	0.272515	0.645267	0.405321	0.462959
CLDN1	4.97755e-58	4.66772e-14	8.23787e-48	1.9351e-12	-1.78848	-1.13472	-1.90642	-1.42508
CLDN12	8.65434e-14	1.18617e-16	0.000335105	0.00123491	0.569979	0.889324	0.397688	0.493697
CLDN17	8.5084e-13	8.34233e-18	1.93688e-13	9.11356e-06	3.84483	5.19749	4.90887	4.52863
CLDN3	1.44256e-31	4.58939e-14	0.000949914	0.00187127	-4.07082	-3.03539	-1.49607	-1.5477
CLDN4	2.29214e-14	1.59693e-11	1.06039e-17	0.0012681	-0.639342	-1.3093	-1.00984	-0.634212
CLEC2A	2.25406e-14	0.00607909	5.23178e-15	8.05954e-09	-1.43199	-0.717393	-1.66848	-1.65465
CLEC2L	1.9137e-10	1.01404e-06	1.30556e-06	0.0150137	2.24658	2.07492	1.79882	1.61386
CLEC3A	1.59091e-13	2.17992e-49	1.12581e-10	0.000474785	6.3449	11.6225	7.87746	7.11821
CLEC3B	5.78231e-24	1.96819e-26	0.0469196	0.00381664	-2.18371	-2.15945	-0.595737	-1.40698
CLEC4C	2.67304e-08	4.89386e-06	2.82467e-07	0.00125287	2.03789	1.97168	2.25877	3.28481
CLEC9A	1.04393e-09	0.000654247	1.30722e-05	0.018228	1.64159	0.832103	1.4386	1.16014
CLGN	0.0010545	0.00362305	0.0461716	0.00832155	-1.3694	-1.24438	-0.984386	-1.87543
CLINT1	2.76684e-08	2.74777e-17	0.00044618	8.57311e-05	0.277442	1.14608	0.303257	0.445979
CLN5	6.80863e-13	0.00233775	1.13697e-05	0.00114333	-0.375916	-0.431261	-0.439911	-0.563692
CLPX	1.82645e-32	6.00496e-44	1.08291e-05	0.00232493	0.682827	1.31651	0.507321	0.5525
CLSTN1	8.87712e-07	1.39389e-05	3.83364e-07	0.0225094	-0.357134	-0.687221	-0.467428	-0.188815
CLUAP1	1.64098e-06	0.0413382	0.0028172	0.0339697	-0.459613	-0.267623	-0.354082	-0.311822
CLUH	1.09903e-17	0.0165921	9.54868e-07	0.000181138	0.634911	0.467417	0.760568	0.544849
CLUL1	8.54429e-05	0.000112628	0.000149992	0.0112865	-1.35485	-2.9462	-1.3803	-1.76556
CMAHP	8.25469e-32	5.0228e-06	2.48881e-09	2.85281e-05	-2.27326	-1.00401	-1.21216	-1.24378
CMAS	4.01778e-31	2.33452e-22	7.73812e-07	0.000110215	0.597524	1.16505	0.339407	0.492392
CMBL	8.88829e-08	2.58291e-10	0.0280923	0.011328	-1.02693	-1.63124	-0.494197	-0.860161
CMTM4	3.3789e-39	7.92597e-08	1.38909e-14	0.000385317	-0.798106	-0.672592	-0.853489	-0.557969
CMTM5	0.00921558	1.49962e-13	0.00887799	0.0129427	-1.05089	-3.55235	-0.764537	-1.31795
CNEP1R1	2.62683e-18	5.48241e-18	0.000943964	0.0022395	0.526386	0.827527	0.326058	0.528872
CNGA1	1.69695e-71	2.30262e-17	4.20755e-26	2.42772e-08	-2.092	-1.47488	-1.96672	-1.66083
CNIH1	7.99138e-08	1.26407e-06	0.00245563	0.0282635	0.344213	0.606519	0.33355	0.228501
CNKSR3	2.2067e-14	1.97645e-05	3.1717e-05	0.00187124	0.594124	0.553441	0.562883	0.48966
CNNM4	3.28477e-20	1.07541e-25	1.68469e-08	5.32992e-05	1.0783	1.69403	1.01564	1.50755
CNOT1	3.10874e-06	1.41518e-14	0.00411411	9.57618e-06	0.240836	0.657945	0.244052	0.623476
CNTFR	4.02397e-14	9.12384e-34	7.94592e-11	0.00311361	-1.81948	-2.88397	-1.66497	-1.1139
CNTNAP2	1.47757e-13	3.82278e-06	0.00337347	0.00223696	1.92877	1.74187	1.00675	1.37317
CNTNAP3	3.27227e-26	1.44578e-07	1.10284e-06	0.000183862	-1.82284	-1.44809	-1.4352	-1.80561
COA4	8.09039e-12	0.00350765	2.9591e-06	0.020235	0.519329	0.404118	0.541671	0.314315
COA5	2.90093e-22	6.83714e-14	0.000265591	0.0167346	-0.628751	-0.754249	-0.320756	-0.368429
COA6	3.97037e-10	5.56577e-06	1.00722e-06	0.00545416	0.677671	1.15485	0.567046	0.552184
COA7	7.82507e-09	2.54932e-05	1.19747e-05	2.5662e-05	0.454146	0.438051	0.484191	0.587833
COBL	1.56422e-29	1.62382e-57	4.20188e-27	8.03293e-10	-1.34826	-1.58534	-1.74806	-1.15432
COG1	7.57332e-06	1.11516e-05	0.0112206	0.0361406	-0.259544	-0.358846	-0.260073	-0.289945
COG3	1.30371e-09	4.3901e-08	0.0378582	0.0395665	0.235108	0.48378	0.158524	0.311872
COL16A1	2.1109e-08	0.000742118	0.033757	0.011808	-0.783756	-0.839309	-0.365385	-0.510882
COL21A1	8.46013e-18	0.000104869	1.60327e-11	0.00125638	-1.69062	-0.678024	-1.00695	-0.816881
COL4A1	1.2177e-08	8.71755e-06	1.35783e-06	0.0152583	1.0788	0.74512	1.32485	0.820905
COL8A1	9.3355e-13	0.0376454	0.000281421	0.0229451	-1.91552	-0.780969	-0.82446	-1.02539
COL8A2	8.27123e-05	6.5252e-05	0.00659627	0.00402401	-0.381972	-0.785809	-0.468792	-0.703784
COPA	1.54494e-10	0.0220169	0.000218328	0.00467689	0.250647	0.213167	0.218786	0.210104
COPS2	2.98308e-17	7.71254e-19	3.66622e-05	0.000889332	0.411303	1.16542	0.314354	0.411741
COPS3	2.11751e-12	5.97732e-19	0.000134294	0.0069578	0.427634	0.908457	0.400041	0.33489
CORO2B	2.13077e-17	7.30914e-11	9.97935e-08	6.87476e-05	-1.42868	-1.14722	-0.913867	-1.17117
COX19	1.36943e-12	5.23758e-05	1.64372e-07	0.00240346	-0.419391	-0.558234	-0.55597	-0.453039
COX7B	3.03458e-25	5.11103e-06	1.84693e-05	0.000643146	0.788906	0.8281	0.596971	0.40102
CPA4	4.36439e-13	1.69864e-18	0.000430137	0.0249909	0.85299	1.39996	0.745703	0.962291
CPE	3.46798e-15	0.000768963	0.00329038	0.00152679	-1.49887	-0.748286	-0.625296	-0.907602
CPEB1	8.85259e-18	0.00057747	0.000677057	0.0427006	-2.10867	-0.858979	-0.771672	-0.817068
CPEB4	1.64466e-11	2.4235e-21	0.0255473	1.33126e-06	0.41708	1.27181	0.400225	0.713328
CPNE6	0.0447333	0.00160284	0.00193229	0.00101514	-0.462645	-1.55355	-1.46284	-2.14283
CPNE7	2.13714e-17	3.84953e-06	4.78722e-07	0.000935304	1.72322	1.48908	1.55567	1.76089
CPOX	2.73908e-05	0.0136125	0.00658211	0.0483321	0.299338	0.283833	0.351065	0.415004
CPQ	4.58326e-20	1.19456e-06	0.00922621	0.00539903	-0.894104	-0.884206	-0.49104	-0.700834
CRABP1	1.61288e-16	0.00100608	2.72358e-07	0.00012819	-2.25218	-1.05741	-1.45809	-1.72731
CRACR2A	0.0181916	0.00699917	0.0243119	0.00253394	-0.4901	-0.907837	-0.832256	-1.08005
CRACR2B	1.17164e-15	6.32729e-08	0.000902898	0.00654149	-1.81554	-1.98611	-0.963407	-1.07563
CRBN	1.32078e-21	0.00334804	6.79598e-13	0.00022194	-0.549491	-0.37472	-0.504879	-0.437336
CRCT1	0.000115561	3.34115e-06	0.00369492	0.0320713	0.583887	1.5068	0.70967	1.04496
CRIP1	1.46901e-32	4.01235e-10	2.15633e-05	0.000281683	-2.4538	-2.21942	-0.894811	-1.36901
CRIP2	1.96703e-14	1.25002e-15	5.51948e-05	0.000149147	-1.20832	-1.57611	-0.755095	-0.912372
CRISPLD1	1.12269e-13	0.00046832	0.0290453	0.00185798	-1.18337	-1.00293	-0.73086	-1.09216
CRLF3	0.0014352	2.31914e-08	0.00607086	0.00294206	0.154775	0.568725	0.273734	0.569887
CRTAP	2.32766e-26	5.0444e-19	0.000739662	0.0128689	-0.635777	-0.89087	-0.455781	-0.511113
CRY2	7.35442e-18	1.99812e-21	6.5282e-26	8.21176e-10	-1.38116	-1.81284	-1.68438	-1.3527
CRYAB	1.43542e-12	1.97529e-35	1.17389e-21	0.00641999	-1.2326	-1.58576	-1.27714	-1.03481
CRYM	7.5357e-09	0.00253246	0.0377919	0.02385	-0.939598	-0.920183	-0.553322	-0.782724
CS	2.44438e-15	0.00558269	0.00731015	0.00288688	0.362841	0.362632	0.226087	0.266241
CSE1L	1.61039e-12	9.84746e-14	3.27315e-05	0.00159723	0.392793	0.920844	0.354936	0.418688
CSMD1	0.0034733	6.20333e-07	6.22982e-09	0.0268997	-1.28935	-2.05285	-2.00622	-1.21798
CSNK1G1	0.00597874	5.16847e-12	0.00100947	0.00628248	0.144525	0.561459	0.330464	0.412122
CSPG4	8.49908e-07	3.07945e-16	2.34481e-07	0.02606	-1.00636	-1.93774	-0.884338	-0.754798
CST6	3.09713e-17	4.78163e-26	1.66551e-18	0.0015591	-1.58187	-2.81274	-2.13704	-1.451
CSTF2	3.42602e-11	8.50459e-07	4.2597e-06	7.32258e-05	0.517396	0.629865	0.578681	0.665534
CTDSP1	5.93784e-15	0.000831433	9.49973e-05	0.00372139	-0.418124	-0.67993	-0.322879	-0.330131
CTDSPL	5.20521e-39	1.43927e-05	1.14264e-08	5.37994e-05	-0.587438	-0.411094	-0.522179	-0.313782
CTIF	0.00875166	1.59776e-08	6.13558e-06	0.0236132	-0.240144	-0.792346	-0.535166	-0.381736
CTNNBIP1	1.83305e-10	6.82624e-06	4.99688e-11	0.0150585	-0.55564	-0.777254	-0.99636	-0.61217
CTNS	8.75264e-10	0.0011913	3.99129e-10	0.00245781	0.454608	0.551568	0.512852	0.519051
CTSB	1.18068e-26	3.19498e-06	5.78817e-16	1.56356e-10	1.08976	0.75768	1.09908	0.700331
CTSF	2.51204e-31	4.47418e-15	5.52309e-05	0.00522063	-1.09658	-1.28349	-0.714133	-0.801737
CTSV	1.18505e-13	0.000219198	3.45815e-10	0.0383357	-1.21457	-0.901389	-1.32316	-0.871389
CTXN1	6.67894e-06	1.36924e-22	7.24504e-06	0.00832611	-1.22801	-3.05525	-1.00924	-0.897232
CUEDC1	0.000604007	6.47337e-09	0.0183779	0.00199165	-0.394387	-1.27538	-0.291993	-0.719846
CUL1	7.08949e-30	7.38249e-17	5.2249e-07	0.00262819	0.530433	0.703716	0.384842	0.356865
CUL2	0.00103893	9.02178e-07	0.0289579	0.0055066	0.124842	0.432262	0.0921483	0.252592
CXCL13	7.77649e-11	1.39975e-25	1.27148e-11	2.41279e-06	3.46245	5.35444	4.82939	5.33472
CXCL8	4.3475e-09	1.24853e-75	4.33961e-30	0.000179844	3.48339	8.00982	6.37121	3.64469
CXCR4	2.02746e-31	2.10205e-13	5.30265e-28	0.000435986	2.30703	1.49439	1.79705	1.11327
CXCR6	6.21528e-12	3.62799e-20	7.20827e-35	6.45952e-05	0.979499	2.53691	2.6382	1.66947
CYB561D2	1.92261e-15	0.000806014	2.23388e-08	0.0455969	0.690556	-1.48646	0.809661	-1.41714
CYB5R2	1.33899e-18	2.42621e-10	2.24872e-06	0.000842128	0.901886	1.15482	0.858318	0.639638
CYB5R3	1.0533e-31	2.87068e-09	2.02804e-07	0.0018359	-0.659387	-0.81682	-0.589066	-0.626292
CYB5R4	2.84731e-27	2.21697e-24	1.7536e-17	0.000241675	0.739617	1.19225	0.591648	0.48675
CYFIP1	5.64907e-12	0.0483589	0.0101368	0.00319618	0.249558	0.218631	0.17096	0.260082
CYHR1	0.0461341	0.000220141	0.00137313	0.0152157	-0.124989	-0.830127	-0.273321	-0.329824
CYLD	2.82966e-13	2.39546e-08	0.00931487	0.00979458	0.461677	0.528099	0.236758	0.295525
CYP24A1	6.45177e-14	4.73744e-09	9.26785e-17	4.08212e-08	2.18499	2.58589	3.25157	2.91458
CYP27A1	3.54354e-11	7.69078e-13	0.000838879	0.00573057	-0.880404	-1.37621	-0.551438	-0.830318
CYP2C18	0.000175323	2.66194e-10	3.33367e-07	0.0109111	0.528449	1.62963	0.754919	0.869381
CYP2W1	2.42244e-20	1.21111e-51	6.75132e-49	1.47816e-14	-3.35411	-5.01815	-4.58613	-4.01764
CYP3A4	1.14457e-11	0.000396951	7.92517e-18	0.000267278	-1.55712	-1.40318	-2.04967	-1.56012
CYP4B1	7.83279e-20	3.8228e-11	6.49865e-08	0.000619367	-1.90685	-2.21156	-1.50822	-1.23238
CYP4F11	0.000401868	8.13253e-05	0.012838	0.022577	1.52592	2.60775	1.49652	2.1418
CYP4F22	5.40659e-35	8.68944e-13	1.19012e-06	0.000101205	1.03414	1.36831	0.870028	1.00771
CYP4Z2P	6.98364e-05	2.49616e-07	6.24188e-10	0.0159729	1.30371	2.46922	4.84185	2.46162
CYP7B1	8.92651e-42	1.40441e-26	5.49069e-14	1.01919e-09	0.964005	1.5564	0.979463	1.19678
CYSTM1	0.000228595	2.53225e-10	0.0137949	0.000185112	-0.424357	-0.94347	-0.430357	-0.947964
DAPP1	0.00128716	1.3612e-09	0.00751807	5.12676e-05	0.228403	0.767629	0.380932	0.699727
DARS2	1.08929e-05	1.51592e-07	5.42046e-12	0.010495	0.348869	0.687262	0.789018	0.480318
DAZAP1	1.70309e-25	0.00669855	4.92136e-09	0.0104326	0.568558	0.459257	0.502582	0.294855
DBF4	3.95713e-20	1.69052e-21	1.36216e-23	0.0489877	0.738081	1.65002	0.885377	0.424024
DBI	1.55406e-16	2.39584e-08	7.35467e-06	0.00796822	0.782819	0.950474	0.655915	0.409864
DBIL5P	1.69841e-13	0.000350976	5.22071e-06	0.0338838	-1.0682	-1.04867	-1.41254	-1.34768
DBN1	4.88464e-16	3.40724e-11	0.00191748	0.00183392	-1.39292	-1.4939	-0.596098	-1.07513
DBP	2.37955e-05	0.00138797	5.50695e-05	0.00206873	-0.612182	-0.742153	-0.844154	-0.797578
DBX2	2.25339e-08	0.000159348	4.9471e-18	0.000298047	-2.38888	-1.70339	-3.12169	-2.93936
DCAF12	9.07365e-07	0.000675667	3.06962e-08	0.000772212	0.27612	0.388227	0.365961	0.364571
DCAF13	5.47787e-21	1.0543e-14	3.74379e-13	0.00102018	0.612689	0.8383	0.601269	0.480629
DCAF4	1.19811e-12	0.00321056	4.52778e-06	0.000606377	-0.570023	-0.370532	-0.566642	-0.485105
DCAF8	3.06971e-05	3.14582e-13	4.81759e-06	0.00880224	-0.251332	-0.677411	-0.320543	-0.31892
DCAKD	9.74146e-13	3.66134e-20	1.32993e-11	0.000152258	-0.645654	-1.33526	-0.703754	-0.640307
DCLK1	1.82597e-09	0.000691209	0.00529639	0.0180398	-1.23176	-0.987046	-0.508545	-0.82045
DCLRE1B	3.98562e-15	1.06819e-16	3.53377e-06	0.000880494	0.491767	0.698642	0.390191	0.60554
DCLRE1C	4.70253e-12	1.55498e-09	7.90093e-05	0.00642502	0.393073	0.6496	0.361107	0.485481
DCN	1.19407e-17	0.00063855	0.00824746	0.0079229	-1.58466	-0.83997	-0.548148	-1.07382
DCP1B	9.4831e-15	0.00277139	0.0163526	0.0212608	-0.460274	0.348848	-0.188129	-0.389856
DCTD	1.65441e-12	0.00776263	1.35724e-06	0.0196002	0.458241	0.259229	0.364232	0.263725
DCTN5	4.53475e-10	0.0306666	4.95861e-06	1.44127e-05	0.310809	0.259491	0.338025	0.43128
DCUN1D5	2.81948e-27	4.58212e-10	1.18227e-08	3.52791e-05	0.785408	0.648085	0.59483	0.609992
DDAH1	3.29219e-22	0.00235186	4.14026e-11	0.000255466	-1.18938	-0.631064	-1.04297	-0.832405
DDAH2	3.35312e-27	4.17442e-13	0.000298275	0.000105197	-0.767443	-1.51571	-0.639426	-1.01714
DDB2	2.13148e-09	0.0357011	0.000327033	0.0015836	-0.341711	-0.278263	-0.431332	-0.400748
DDHD1	8.05133e-07	2.17344e-14	0.00620887	0.0191616	0.453469	1.05544	0.363634	0.469686
DDI2	3.49903e-10	8.36986e-14	0.000410934	4.85895e-07	0.360966	0.732833	0.535175	0.724192
DDIT3	2.95073e-05	0.000104371	0.00407733	0.00423383	-0.399169	-0.710922	-0.403829	-0.71025
DDR1	0.0370092	0.00611935	0.000759789	0.0464814	-0.122004	-0.583149	-0.292023	-0.244933
DDX25	5.44667e-30	2.0952e-13	1.09064e-08	0.000306097	-2.42786	-2.35206	-1.66479	-2.08817
DDX52	2.09816e-33	1.53935e-39	1.33444e-08	0.000185969	0.612715	1.25115	0.584582	0.691853
DEF8	0.00264785	0.000353183	0.0102764	0.00519801	-0.251901	-0.558482	-0.22489	-0.254919
DEFB103B	3.86122e-13	2.47313e-10	4.54508e-16	0.00209582	3.31083	4.57164	4.40984	3.47721
DENND1B	4.28612e-15	1.2774e-14	0.014785	0.00453441	0.568103	0.870063	0.365346	0.464137
DENND2A	7.80315e-19	1.64169e-18	3.75923e-05	0.0103044	-1.9054	-1.88046	-0.725172	-0.988513
DENND2D	7.94183e-06	3.17111e-05	0.000513426	0.000379481	0.446526	0.752406	0.530507	0.930986
DENND6A	3.6654e-15	7.10974e-11	0.00659716	0.041371	0.406239	0.685476	0.347803	0.281015
DEPDC1	1.28337e-11	1.47942e-16	4.51361e-12	5.71476e-05	0.908996	1.93755	0.934865	1.47565
DEPDC7	3.43109e-05	0.000125831	2.62486e-06	0.0412037	0.397753	0.80879	0.6016	0.638281
DES	0.00422813	8.75892e-12	8.12296e-07	0.0206763	-1.24538	-2.841	-2.00855	-1.54879
DFFA	6.19653e-07	0.0174269	2.53718e-05	0.000304	0.295531	0.339051	0.476202	0.440781
DHFR	1.30276e-28	5.17906e-10	1.09008e-12	0.00141698	1.04236	1.05002	0.914166	0.791028
DHRS12	2.96611e-14	4.96305e-13	9.96417e-10	0.000787108	-0.664225	-1.31024	-0.675073	-1.03881
DHRS13	1.77318e-11	0.0162018	2.04852e-09	0.0393461	0.878605	0.522886	1.08841	0.544137
DHRS3	0.000366149	6.37733e-05	0.0123094	0.0203151	-0.324644	-0.55576	-0.352441	-0.555205
DHRS9	1.08798e-11	1.73553e-08	4.36688e-10	0.020685	1.93985	1.78359	1.60768	1.06483
DHTKD1	1.0458e-09	0.000142619	3.93112e-05	0.0335445	0.352772	0.459018	0.406116	0.251108
DHX29	0.000141743	1.44408e-15	0.00830919	0.00126083	0.179039	0.908194	0.207866	0.357153
DHX33	1.47537e-13	5.81921e-11	3.5693e-07	6.33202e-05	0.497594	0.49785	0.42776	0.594036
DHX58	0.000825641	0.000380736	0.00564635	0.0049703	0.548033	0.789447	0.634989	0.479411
DHX9	1.89607e-09	8.64334e-05	0.00434932	0.0118899	0.281847	0.289729	0.204723	0.253259
DIAPH1	0.0397005	1.78755e-10	0.0266229	0.00439879	0.154896	0.440824	0.205295	0.305926
DIAPH3	1.40582e-17	7.65418e-22	1.44506e-18	0.000232398	0.891492	2.05212	1.11705	1.21062
DICER1	3.70844e-13	3.33436e-18	0.00050249	0.000400612	0.453208	0.9934	0.559979	0.647371
DIMT1	7.41406e-28	9.07094e-18	1.56495e-13	0.0105781	0.638058	1.38993	0.618477	0.333957
DIO2	2.04758e-08	2.43925e-14	5.66816e-10	4.13456e-05	1.3819	1.7535	1.3628	1.06614
DIRAS1	3.3168e-09	3.91952e-05	0.000158678	0.0018247	-0.963964	-1.19482	-0.77381	-0.895239
DIRAS2	1.69188e-23	8.11892e-15	6.63664e-22	0.0344495	-2.37088	-3.16498	-2.85754	-1.46121
DIS3	7.30436e-15	2.35063e-15	4.16952e-06	0.000370605	0.364944	0.872302	0.336723	0.396457
DKK1	2.84631e-07	2.90274e-10	0.0454338	0.0159765	-2.68145	-2.25741	-0.594955	-1.69118
DKK2	5.22314e-10	2.21241e-05	3.23768e-06	0.0173669	-1.34862	-0.891071	-1.01206	-0.818013
DKK4	6.6501e-08	0.0110022	1.50485e-08	0.00293007	1.92165	1.40403	2.53003	3.27131
DLAT	2.66044e-10	9.80912e-19	5.72004e-05	0.0104379	0.402923	0.753101	0.291779	0.342318
DLG2	1.98767e-14	2.98611e-05	9.40254e-17	5.19211e-08	-1.22958	-0.760808	-1.48857	-0.969921
DMPK	0.0390019	4.23174e-08	0.000839991	0.0126591	-0.213369	-1.27516	-0.544162	-0.559231
DMRT2	4.61683e-11	0.00020819	0.0019711	0.020408	-2.03833	-1.2949	-0.983274	-1.2743
DMTN	1.80761e-22	4.09674e-13	7.08901e-29	4.87318e-08	-1.07638	-1.20747	-1.36256	-0.905703
DNAJB2	3.61052e-17	9.92957e-09	4.68491e-15	2.35761e-06	-0.580613	-1.18582	-0.886971	-0.728133
DNAJC11	2.09395e-24	0.00155673	7.53484e-07	0.000174508	0.567825	0.469411	0.458401	0.610119
DNAJC2	2.73604e-06	6.48986e-09	0.0059249	0.00811449	0.273904	1.15201	0.271299	0.43117
DNAJC4	3.4979e-07	6.24992e-11	4.01701e-07	8.04433e-07	-0.443703	-1.00683	-0.52187	-0.672549
DNAL4	0.000309055	0.000350991	0.00205942	0.00317617	-0.290664	-0.584156	-0.397501	-0.50406
DNM1	2.47201e-15	5.01526e-14	0.00775863	0.0078686	-1.07033	-1.37197	-0.467314	-0.745751
DNM1L	1.0978e-15	4.20887e-15	3.82841e-05	0.00314014	0.347649	0.69118	0.298217	0.251635
DNMBP	6.76709e-27	0.000176637	4.71919e-06	8.37396e-05	-0.813345	-0.505389	-0.751594	-0.406698
DNMT1	1.31697e-27	7.36987e-13	1.35684e-09	1.83462e-07	0.804406	0.931143	0.89414	0.975375
DNMT3B	2.19188e-16	5.84749e-14	1.86086e-12	1.75635e-05	0.707023	1.1625	1.16112	1.07632
DOC2B	6.02962e-25	0.000153238	0.00119241	0.0496665	2.20958	0.832187	0.999659	0.61252
DOCK8	9.81572e-06	0.0167009	0.0161502	0.015912	0.418812	0.289538	0.345546	0.384067
DPF3	2.47761e-08	0.00704077	1.92612e-09	0.0148364	-0.730552	-0.729349	-1.23621	-1.10506
DPP9	4.00495e-06	0.0346063	4.80576e-05	0.00907475	0.221799	0.282482	0.376296	0.382498
DPYSL3	4.47062e-11	3.91322e-12	0.000703332	0.0236874	-1.19844	-1.10674	-0.608677	-0.78868
DRD4	1.6906e-05	4.1018e-12	0.0299381	0.0349966	-1.30431	-3.25476	-0.854043	-1.5522
DSG2	5.5608e-18	7.66556e-10	2.18847e-06	0.00570532	-0.745234	-1.09055	-0.979634	-0.82904
DSTN	0.0322106	0.000383349	0.0342689	0.0425812	0.136192	0.464818	-0.174387	-0.25959
DSTYK	1.7574e-16	0.00329155	1.28356e-09	0.0459195	-0.504621	-0.316777	-0.591543	-0.223278
DTD2	3.6429e-16	9.92564e-14	5.92284e-05	0.01477	0.524449	0.905781	0.396333	0.676738
DTL	1.42885e-16	1.67309e-13	3.17822e-14	0.028683	0.838622	1.32112	1.00567	0.605218
DTYMK	7.50584e-31	1.08307e-05	7.39144e-08	0.0193142	0.827906	0.615742	0.911963	0.428612
DUSP10	1.60517e-05	0.00216777	7.67647e-05	0.020722	-0.319324	-0.350774	-0.385997	-0.511683
DUSP11	1.28999e-05	7.60986e-19	0.000273466	0.0376862	0.233728	0.869816	0.295677	0.306709
DUSP14	2.43678e-10	2.18696e-23	0.00300638	0.0368622	0.711819	1.22488	0.46132	0.647154
DUSP16	5.54567e-11	0.000673729	0.0332867	0.00678296	0.437605	0.483094	0.231508	0.452208
DUSP18	6.03701e-10	0.0169452	0.000573428	0.00271637	0.549165	0.417651	0.4704	0.872281
DUSP9	8.28842e-14	1.1504e-06	8.49129e-11	0.00636624	2.04647	2.0156	2.22475	1.55489
DVL2	4.56595e-07	0.000713943	9.09171e-09	1.07305e-05	-0.268893	-0.5897	-0.381103	-0.365955
DYNAP	4.76108e-12	5.19681e-08	7.22126e-08	0.000909508	3.93776	4.90663	4.31822	3.72802
DYNLRB1	1.63585e-11	0.00315118	1.646e-07	0.000447722	-0.570437	-0.40813	-0.667012	-0.765199
DZIP1L	1.50314e-47	2.35777e-19	9.1984e-09	0.000367709	-1.66063	-2.11227	-1.32281	-1.27907
E2F2	1.43884e-12	2.10147e-05	2.04988e-09	3.41941e-05	0.629932	0.768908	0.834101	1.0426
E2F8	2.65349e-07	1.20566e-10	4.28113e-07	2.19103e-05	0.646498	1.36403	0.980878	1.47201
EAF1	6.13966e-16	5.98002e-26	0.00926039	0.0138324	0.481678	0.942438	0.218303	0.422286
EBI3	2.37161e-10	4.04172e-07	5.49742e-14	0.0190351	1.87817	1.5102	1.83528	1.17015
EDAR	1.45841e-16	2.49533e-06	1.70181e-05	0.00165799	-1.77537	-1.40952	-1.40629	-1.39823
EEF1A1	4.97763e-07	0.00126889	0.0479378	0.00137618	-0.312213	-0.483317	-0.290318	-0.368891
EEF1E1	1.11219e-05	5.30682e-08	0.000423246	0.0102916	0.461453	1.04088	0.433536	0.571486
EEF2K	2.76574e-27	1.17918e-12	7.79665e-14	1.29979e-05	-1.33984	-1.03576	-1.32156	-0.940788
EFCAB1	1.91537e-15	5.4097e-05	7.46606e-09	0.000592073	-1.31626	-0.949079	-1.18039	-1.03427
EFNA1	0.000100466	0.000747183	0.000108447	0.00030113	-0.298454	-0.658817	-0.507743	-0.494544
EFNA3	2.43673e-07	9.90517e-05	2.05299e-12	0.000438843	-0.482479	-0.670062	-0.977311	-0.727191
EFNA5	2.23165e-13	3.9166e-06	2.53414e-14	0.000413926	-0.710708	-0.40718	-0.694861	-0.769745
EFNB2	1.28003e-18	2.36413e-09	2.35479e-26	0.00413762	-0.961823	-0.876714	-1.10446	-0.669094
EFNB3	9.5572e-10	1.30442e-05	1.06439e-10	6.12762e-05	-0.855099	-0.879369	-0.803581	-0.802514
EFS	1.41746e-07	0.000761897	1.27936e-08	0.0139061	-0.298514	-0.714466	-0.577623	-0.259208
EGF	1.129e-10	2.85401e-11	1.52437e-06	0.0117229	-1.66497	-2.25989	-1.46773	-1.11143
EHD4	2.62494e-25	0.0172206	7.83087e-05	0.0280879	0.705261	0.306586	0.489699	0.322736
EIF1B-AS1	4.79179e-09	2.37463e-05	7.75702e-05	0.00455767	-0.902497	-1.01598	-0.866407	-1.17146
EIF2B2	5.84085e-15	1.83391e-10	3.18317e-12	0.00143726	0.583519	0.697796	0.758476	0.353935
EIF3B	4.23082e-23	0.00777944	3.26399e-07	0.00522727	0.542473	0.341266	0.429506	0.358801
EIF3I	4.41348e-16	0.0102488	0.00136455	0.0202065	0.506095	0.295126	0.401208	0.299098
EIF3L	3.64388e-05	0.019536	0.00011972	0.00132192	-0.232815	-0.316412	-0.419993	-0.349208
EIF4A1P10	2.56201e-05	0.00207054	1.41547e-12	5.83209e-05	0.759438	0.647623	0.883339	0.858495
EIF4E3	3.45951e-25	0.000377264	1.69837e-11	0.000788014	-0.754927	-0.526694	-0.744282	-0.627977
EIF4G1	9.6557e-11	0.0027604	0.0195139	0.000252748	0.302672	0.442159	0.337783	0.485271
ELAC2	1.58853e-20	6.27326e-07	6.02468e-10	0.002291	0.513006	0.508704	0.511942	0.297084
ELF3	6.47065e-23	2.76148e-07	1.17468e-09	0.0116702	2.70226	1.28053	1.56909	0.662429
ELMO2	3.5259e-21	1.0549e-05	3.83849e-08	0.000423497	-0.586527	-0.357999	-0.3904	-0.425825
ELOVL4	6.44217e-08	3.37152e-12	0.0125551	0.00294643	0.49152	1.40423	0.370275	0.78846
ELOVL7	2.9387e-13	7.14508e-33	2.63197e-05	0.000235524	0.590706	1.85833	0.680658	1.09464
EME1	3.73387e-11	0.0065119	0.00103631	0.0246692	0.797881	0.661093	0.838708	1.23116
EML1	7.56077e-06	0.0498019	0.00174887	0.0297903	-0.415514	-0.231913	-0.432556	-0.510175
EML2	1.67416e-31	7.15487e-11	9.28233e-18	1.68689e-05	-0.837341	-1.49505	-0.809901	-0.575623
EML6	5.48179e-10	0.000668886	7.63866e-05	0.0414001	0.779251	0.757925	0.850108	0.835777
EMP1	5.63011e-08	3.38124e-06	0.00321229	0.00536109	-0.375869	-0.47612	-0.303512	-0.398096
EN1	0.00162314	2.61731e-05	2.25558e-05	0.00430667	-0.444507	-0.753706	-0.704439	-0.876113
ENHO	2.40414e-15	5.09105e-16	4.24672e-06	0.0183206	-2.23384	-2.61471	-1.53408	-1.36968
ENO2	2.03162e-23	6.50491e-32	4.70307e-08	0.00631804	-1.0406	-1.99598	-0.725153	-0.824379
ENOX2	2.18094e-06	9.19782e-06	5.26234e-06	0.0290581	0.254767	0.502485	0.219356	0.32788
EOMES	0.000911348	0.000343341	8.90347e-07	0.00658087	1.17363	1.46206	1.48212	1.65523
EPB41L4A	0.000456963	1.53881e-16	0.000322379	0.000587463	0.35165	0.986829	0.524547	0.9422
EPB41L4B	4.45215e-32	1.55567e-08	1.38101e-20	9.96796e-10	-1.00536	-0.745603	-1.27713	-1.03995
EPCAM	6.98191e-33	0.00173517	0.00373368	0.00032521	-1.54567	-0.792039	-0.978418	-1.25327
EPDR1	0.00146744	8.38653e-05	0.00196528	0.0132047	-0.518458	-0.794069	-0.590854	-0.93563
EPG5	0.000150592	1.37651e-05	0.0167944	0.00763373	0.25117	0.504949	0.351675	0.529037
EPGN	3.77776e-18	3.4075e-18	1.85328e-21	5.20355e-06	3.06079	3.66765	4.24123	2.72227
EPHA4	8.30144e-11	1.52325e-11	0.00416736	9.86069e-06	0.53867	0.716849	0.410412	0.722045
EPHB2	7.62501e-25	8.03964e-25	1.64078e-49	3.61586e-20	3.10287	2.70999	3.00684	2.35289
EPHB3	6.49813e-08	0.0414234	0.00133861	0.024398	-0.294597	-0.469778	-0.418135	-0.332459
EPHX2	4.25906e-17	1.0082e-14	1.08654e-05	1.66485e-05	-0.718115	-1.06134	-0.749016	-0.617554
EPN2	5.03588e-26	1.70711e-07	6.70098e-15	0.0206494	-0.835824	-0.628406	-0.783575	-0.339024
EPN3	1.36778e-28	1.57564e-14	3.53513e-07	0.000682108	1.15023	1.4504	1.13097	1.28942
EPPK1	4.69515e-22	9.23633e-07	0.00200412	0.029017	-1.1464	-1.05495	-0.934238	-0.727127
ERCC6L	1.18065e-19	2.16053e-35	5.17108e-25	3.91749e-05	1.23045	2.39688	1.85472	1.84828
EREG	0.000124515	5.71622e-15	0.00770893	0.00901783	0.547025	1.80119	0.60534	1.13371
ERGIC1	0.00020611	4.32034e-06	0.0266577	0.0111148	-0.196448	-0.553683	-0.207138	-0.357013
ERI2	4.33497e-09	0.000334885	3.44e-06	0.000348484	0.346123	0.509595	0.42133	0.704245
ERICH2	8.53071e-05	0.00637062	0.00458635	0.0166119	-2.04042	-1.19764	-0.690002	-1.19294
ERVMER34-1	4.2706e-17	9.56773e-15	4.0954e-12	8.95364e-05	1.49788	1.91797	1.52429	1.97981
ESCO2	5.19487e-16	1.49509e-26	2.79528e-17	0.000503782	1.1418	2.04374	1.37249	1.07913
ESPL1	7.28591e-07	1.14741e-07	7.20744e-09	0.00247852	0.453219	1.04287	0.961534	1.03543
ESPN	1.23093e-18	1.39189e-15	1.42909e-15	1.21257e-14	-1.25231	-1.82713	-1.50529	-1.47653
ESRP2	9.37578e-20	2.02381e-06	4.99037e-11	2.12713e-05	0.556183	0.83898	0.979111	1.02521
ESRRG	9.70269e-16	1.20578e-07	0.00156209	0.00337943	-2.03331	-1.81603	-1.3028	-1.21879
ESYT2	5.11705e-18	0.00109958	5.76518e-10	0.000168881	-0.500707	-0.256746	-0.477043	-0.438343
ESYT3	1.58143e-13	7.1086e-26	0.0495517	0.0466127	0.588847	1.31908	0.392306	0.765492
ETNK2	1.63389e-29	4.45444e-21	2.24766e-10	0.000122662	-1.83595	-1.94029	-1.24239	-1.44163
ETV4	2.07906e-27	0.0159984	2.9262e-15	1.32234e-10	1.52658	0.754342	1.39552	1.42384
ETV5	1.84372e-05	0.00140083	5.6692e-05	0.0126256	-0.449802	-0.446812	-0.476986	-0.634847
EXD3	5.85319e-10	5.15272e-07	0.042876	0.018801	-0.758403	-1.21117	-0.253017	-0.744685
EXOSC7	8.31538e-17	7.48299e-10	0.000932407	7.74168e-06	-0.527838	-0.863093	-0.483977	-0.567513
EXTL1	4.07499e-11	5.58796e-10	0.00100294	0.000174191	-1.95503	-2.19457	-1.13392	-1.3686
EZH1	1.56775e-13	1.06338e-28	1.16764e-09	0.0260918	-0.560979	-0.963493	-0.643367	-0.430426
F2R	7.38953e-33	1.32572e-06	2.30582e-12	0.000284624	-1.44064	-0.687859	-0.906952	-0.851867
FAHD1	6.27171e-06	0.0345758	0.0439531	0.0424444	0.28764	0.230759	0.229524	0.355328
FAHD2B	1.59812e-10	2.10276e-12	0.000261732	0.000478305	-0.649721	-1.14056	-0.648906	-0.811462
FAHD2CP	7.5527e-10	2.61485e-10	3.87904e-05	0.00459771	-0.994757	-1.78772	-0.729354	-1.04956
FAM102A	2.15827e-26	0.000612792	3.03838e-05	8.73751e-05	0.764413	0.574737	0.490982	0.466611
FAM107A	2.45547e-07	1.5552e-06	0.0311146	0.00187217	-1.06446	-1.21091	-0.46948	-0.783078
FAM111B	3.84044e-19	5.95415e-34	2.93325e-18	1.73636e-07	1.3129	2.40041	1.5935	1.88841
FAM117A	8.38685e-29	3.81899e-15	4.37889e-17	4.63436e-10	-1.2137	-1.18587	-1.17345	-1.13439
FAM120A	5.77235e-06	8.90553e-14	0.00795203	0.0047721	0.214105	0.494887	0.228008	0.286024
FAM120AOS	3.32878e-12	0.00199006	1.77806e-13	3.42259e-05	-0.340678	-0.186531	-0.454032	-0.409392
FAM131A	2.61139e-14	4.83105e-07	2.6073e-12	0.000139846	-0.670867	-0.904086	-0.745819	-0.661568
FAM13A	7.69529e-20	1.80666e-11	1.09909e-06	0.0305653	-0.973456	-0.853819	-0.714416	-0.545203
FAM153A	1.76613e-23	9.89518e-12	4.96316e-12	0.000991803	-2.59195	-2.6731	-2.58428	-2.52114
FAM161B	1.69226e-05	1.41207e-08	0.000305623	0.0137631	-0.421412	-0.845139	-0.536259	-0.636515
FAM162A	1.25297e-27	4.44144e-19	1.85261e-08	0.00240764	0.789556	1.08997	0.595537	0.546557
FAM166B	3.41082e-11	7.44815e-13	1.61688e-09	0.000281741	-1.30284	-2.42284	-1.65748	-1.73206
FAM171A2	1.45838e-09	1.79532e-10	9.40965e-11	0.0481526	-1.20859	-2.34558	-1.43532	-0.791376
FAM171B	2.1439e-13	2.68127e-06	2.71699e-12	0.000111309	-1.33142	-0.868337	-1.19952	-0.858812
FAM174A	2.18823e-05	0.000727825	1.2763e-08	0.00757236	-0.376519	-0.356209	-0.502521	-0.387211
FAM189B	2.47979e-11	0.0248026	3.95594e-10	1.28262e-05	0.592976	0.356596	0.619564	0.57085
FAM200B	0.00394979	0.010758	0.0352552	0.00998879	-0.125262	0.453455	-0.229833	-0.403067
FAM210A	2.00144e-22	8.42085e-20	7.31788e-09	0.0214582	0.572914	0.847777	0.540532	0.413546
FAM214A	1.04809e-13	3.63165e-14	0.00415894	0.0144617	0.594343	1.05317	0.469313	0.362897
FAM217B	5.75956e-19	4.34478e-06	0.00301906	0.0456523	0.53087	0.661772	0.31717	0.294227
FAM227B	3.55373e-15	0.0132161	1.01089e-05	0.045057	-0.685269	-0.671546	-0.661216	-0.673098
FAM98C	7.63509e-05	9.41509e-10	0.0153476	0.000237574	-0.239197	-0.938732	-0.346706	-0.505527
FANCD2	1.15529e-25	1.44324e-19	1.81484e-16	0.00546	0.783971	1.1406	0.993411	0.766848
FANCI	1.24084e-22	8.33312e-17	4.90798e-16	0.000859215	0.780721	1.03273	0.946982	0.770441
FARP1	6.27668e-07	1.12752e-11	0.00100478	0.0253562	-0.559528	-0.872046	-0.453227	-0.642175
FARP2	1.48324e-12	0.000454462	1.76025e-07	0.0122701	0.306476	0.391617	0.447917	0.402049
FASTKD1	3.97092e-32	3.18259e-13	3.52471e-17	4.64157e-06	1.02196	1.32196	1.12076	0.958936
FASTKD2	1.23532e-11	5.04635e-13	1.22559e-08	0.000532764	0.38862	0.632544	0.408873	0.334021
FASTKD5	2.33189e-16	3.31904e-20	8.04622e-09	0.00967623	0.525665	1.01899	0.480745	0.38057
FBXL16	5.01171e-23	2.88073e-13	2.63163e-13	6.5741e-05	-1.01989	-1.51437	-1.21528	-0.993128
FBXL3	3.49493e-12	0.00870356	1.56177e-05	0.00124784	-0.404108	0.410396	-0.473594	-0.39724
FBXO17	1.18742e-13	8.26495e-25	4.4915e-10	0.000835171	-0.652375	-1.31705	-0.528405	-0.568104
FBXO31	8.17398e-20	1.29725e-06	3.03805e-07	0.00705294	-0.541722	-0.823616	-0.424737	-0.429144
FBXO44	0.0183773	6.53453e-05	2.35398e-07	0.0136843	-0.285475	-0.907964	-0.406339	-0.538294
FBXO6	2.80526e-13	2.73276e-06	4.70925e-14	1.51194e-05	0.978212	0.998067	1.06188	0.808389
FBXW4	5.01108e-13	0.000101695	2.08484e-23	7.56877e-07	-0.383453	-0.776626	-0.545013	-0.559003
FCGBP	3.21319e-08	5.79011e-12	5.1856e-16	0.00323217	-0.980909	-1.9976	-1.74534	-1.03317
FERMT1	9.66904e-21	3.94919e-22	4.54592e-09	3.71925e-06	1.37923	1.55066	1.43727	1.68479
FFAR4	6.29327e-17	2.74135e-05	5.62153e-12	0.00221732	-1.50016	-1.16654	-1.10678	-1.24058
FGF13	1.3296e-07	0.000206069	0.0486255	0.029033	-1.28816	-1.01785	-0.404755	-0.639716
FGF22	5.66309e-07	1.4847e-13	1.03411e-13	0.00466343	-1.05175	-2.67961	-2.08136	-1.35521
FGFBP1	1.71475e-10	1.13996e-19	1.21155e-11	3.87637e-14	1.1888	1.68762	1.68643	1.64017
FGFBP2	8.85494e-19	6.67768e-08	2.3285e-05	0.00730795	-2.95198	-1.82185	-1.52797	-1.56796
FGFBP3	0.000599619	0.00034299	0.00296045	0.00179638	-0.428521	-0.76142	-0.467945	-0.89774
FGFR1	6.41264e-13	1.95711e-10	0.00255386	0.0253067	-1.20044	-1.11423	-0.470414	-0.674221
FGFRL1	9.49692e-23	1.2924e-15	3.8495e-06	0.0329196	-1.09597	-1.73263	-0.722431	-0.623027
FGGY	6.98588e-18	3.75947e-08	2.9213e-05	2.26527e-06	-0.991131	-0.967699	-0.86978	-0.803668
FGR	2.40351e-09	0.00925411	0.000657145	0.0408661	0.864943	-0.420327	0.615085	-0.730337
FHDC1	2.65634e-06	1.98765e-10	0.0339524	8.00294e-05	0.360894	0.832093	0.457802	0.803583
FHOD3	3.72721e-16	1.00288e-06	7.07166e-08	0.0329297	-1.31044	-0.907549	-0.959624	-0.643383
FIGNL1	7.05642e-32	1.95088e-19	5.15801e-10	0.00658013	0.72026	1.10839	0.690147	0.584216
FILIP1	1.56765e-14	1.25543e-07	2.17387e-05	0.0285092	-1.14733	-1.6566	-0.983558	-0.883686
FKBP5	1.81809e-07	0.0213961	0.0106303	0.0424717	-0.794509	-0.53862	-0.587969	-0.320381
FKBPL	6.83746e-30	2.70346e-07	6.76905e-16	0.000928634	1.06544	1.10167	0.992369	0.835148
FLG2	1.07401e-11	8.40052e-08	4.81687e-12	0.0233841	-2.02429	-1.22967	-2.53775	-1.43618
FLVCR2	9.22795e-29	1.1143e-40	3.51516e-23	2.37661e-07	1.35261	1.99365	1.41587	1.41627
FMNL2	1.40592e-23	1.77918e-06	0.000337734	0.00107043	1.26428	0.842732	0.756664	0.610312
FMO1	0.0151098	0.000210139	2.14654e-09	0.0198842	0.572249	0.961796	1.31038	1.0749
FNDC5	5.259e-10	6.50061e-10	0.00344618	0.00750944	-1.31074	-2.16586	-0.818183	-1.22315
FOLR1	1.45017e-05	1.07642e-06	0.0204985	0.000256366	-2.23003	-2.00076	-0.820099	-1.94158
FOXE1	7.65872e-29	2.25643e-19	3.1679e-25	3.96622e-11	3.00164	2.94971	3.45018	2.49766
FOXK2	0.000281925	0.031796	0.025557	0.0050137	0.1976	0.277158	0.240023	0.318604
FOXN2	1.67024e-05	4.48893e-07	0.0152802	0.000137878	0.441362	0.768884	0.352158	0.554847
FOXO4	2.34097e-08	2.89054e-14	1.06158e-19	0.000308309	-0.507148	-1.14262	-0.784174	-0.515206
FOXQ1	1.10476e-24	1.2356e-05	2.29593e-17	0.0314671	-0.969528	-0.790123	-1.1396	-0.541965
FOXRED2	3.78707e-38	2.25388e-17	1.72341e-07	2.26405e-07	1.00495	1.20277	0.790756	1.02619
FPGT-TNNI3K	3.7946e-21	0.000365887	0.0344465	0.00360989	-1.98115	-1.38471	-0.954934	-1.82839
FPR1	4.32088e-08	0.000308733	3.63522e-11	0.0484645	1.2951	1.56973	2.83863	-1.33394
FPR3	2.38131e-08	0.0354989	6.20846e-07	4.92933e-05	0.983267	0.463208	0.895504	0.949228
FRK	1.89659e-17	3.59346e-09	1.48133e-05	0.0144767	0.751421	1.0952	0.72488	0.592194
FRMD7	0.000227104	7.01751e-08	0.00520979	0.0103835	-1.22771	-2.72037	-1.01871	-2.11899
FRRS1	1.08828e-08	5.71179e-10	0.0001133	0.000429133	0.322607	0.91394	0.448462	0.686759
FRZB	0.0315507	0.000489667	0.000666973	2.21492e-06	-0.476697	-0.73498	-0.840228	-1.42156
FSIP2	8.92439e-06	2.01665e-06	2.94214e-07	0.0200174	-1.32361	-1.9328	-2.05421	-1.43287
FST	1.37136e-11	4.28769e-11	6.31134e-08	0.000668825	-1.25291	-1.27881	-0.950209	-1.06279
FUT9	3.3813e-05	0.0107955	0.0310883	0.00487705	-3.66507	-1.31431	-1.40761	-1.97575
FXYD6	6.09594e-16	1.599e-15	3.43666e-07	0.0144546	-1.64711	-1.61932	-1.06061	-1.02569
FYN	9.03216e-23	3.57843e-07	0.00669055	0.034942	-1.02509	-0.664662	-0.312197	-0.499932
FZD1	8.2995e-11	9.22048e-07	0.0112181	0.00822775	-0.412759	-0.816319	-0.42363	-0.603311
FZD10	0.00424583	0.00905972	0.00366805	0.0193556	-0.329967	-0.497432	-0.461098	-0.384908
FZD5	1.98201e-35	8.68141e-08	1.74113e-16	0.00016703	1.8824	1.00465	1.4127	0.73538
FZD7	6.62454e-17	1.26761e-07	2.75174e-05	0.0147681	-0.721089	-1.04596	-0.61985	-0.725502
G3BP1	3.96694e-07	3.08427e-12	0.00101022	2.44236e-07	0.273854	0.636473	0.300995	0.556641
G6PD	3.00316e-20	0.00453596	4.00095e-07	0.00925622	0.905335	0.711825	0.709557	0.467516
GAB2	2.74358e-20	3.89669e-14	2.05685e-10	0.0284852	-0.912318	-0.692558	-0.782692	-0.44892
GABRA4	0.00220203	4.43979e-05	3.07906e-07	0.00276763	0.988172	1.72699	1.35958	1.25902
GABRB3	2.84308e-05	0.0311028	2.69291e-07	0.0409447	-1.39179	-0.80265	-1.55597	-0.936162
GAL3ST1	2.98393e-10	2.76979e-11	1.94857e-06	0.00536476	-2.72859	-3.82527	-1.69695	-1.67039
GAL3ST4	1.36663e-42	1.06504e-16	1.92647e-19	0.00039666	-1.50376	-1.4567	-1.13564	-0.765467
GALE	5.66908e-26	0.000265134	4.87304e-15	1.44247e-05	1.04745	0.692253	1.02774	0.970664
GALNT16	1.15247e-19	1.39714e-10	0.000106538	0.0036927	-1.99771	-1.51778	-0.688939	-1.06096
GALNT18	9.15835e-11	0.0261694	0.0301847	0.0251844	0.64255	0.388042	0.264888	0.270833
GALNT3	4.94622e-07	2.72023e-11	3.47541e-05	0.033908	0.529945	0.915294	0.598697	0.36158
GALNT5	1.1955e-12	0.00395914	2.34187e-10	0.00143932	1.41926	0.962687	1.06635	0.879305
GAMT	1.69396e-09	3.74733e-08	2.69338e-06	4.25176e-11	-0.746244	-1.54468	-0.917045	-1.17757
GARNL3	2.18361e-06	1.86897e-14	0.000260142	0.00471562	-0.536809	-0.941871	-0.574796	-0.62893
GAS6	4.11891e-17	5.63659e-08	0.000490923	0.00319836	-0.777785	-1.10615	-0.509078	-0.620131
GATA3	8.16147e-39	1.43288e-11	6.5398e-21	8.07351e-08	-1.63075	-1.07726	-1.56497	-1.00827
GATA3-AS1	4.9237e-07	0.00497464	7.99059e-07	0.00217283	-1.34	-1.21386	-1.60375	-1.97604
GATA6	5.6303e-11	1.73138e-08	6.63048e-08	0.0105243	-1.50531	-1.50466	-1.02881	-1.10123
GATM	3.53201e-15	3.4729e-06	1.6183e-19	4.39969e-10	-0.914216	-0.778098	-1.1047	-0.89841
GBA	1.23205e-29	8.49244e-19	7.03941e-13	0.000844254	1.11466	1.29048	0.848101	1.01526
GBAP1	7.18495e-44	1.73573e-31	3.66897e-20	4.58323e-05	2.29309	2.89119	2.1101	2.39735
GBP1	1.70044e-12	1.80185e-28	2.29254e-18	2.84395e-08	1.55886	2.014	1.83167	1.50116
GBP2	1.18637e-10	1.27132e-15	4.55293e-08	0.00499146	0.75763	1.34077	0.729628	0.449154
GBP4	9.95339e-05	8.02972e-08	7.26975e-07	0.00240924	1.14436	1.01271	0.936824	0.569062
GBP6	1.86153e-25	3.23961e-39	1.17989e-23	9.11797e-18	2.73802	3.68133	3.03994	3.24396
GCHFR	7.64661e-05	2.3129e-07	0.00495534	0.00134574	-0.991482	-1.65666	-0.722073	-1.3231
GCNT2	2.49902e-09	0.000165053	0.00355846	0.000683285	-0.578296	-0.648306	-0.46207	-0.790041
GCOM1	6.08259e-26	4.20265e-32	1.08636e-06	0.000199167	1.23815	2.1763	1.12646	1.60913
GDA	2.14997e-14	8.33899e-08	1.38496e-18	3.87028e-15	2.86078	4.33255	4.85666	4.4096
GDF7	7.63998e-21	2.12706e-06	1.55989e-14	0.0414155	-1.25885	-0.877953	-1.4979	-0.720256
GDI2	2.40998e-05	3.0741e-07	0.00449196	0.0438111	0.209036	0.509237	0.247347	0.191326
GDPD2	2.46641e-39	1.14289e-12	3.64396e-26	0.00013146	-1.32286	-1.54162	-1.92383	-1.28668
GEN1	8.65995e-21	1.40618e-19	4.88157e-11	0.00171182	0.706118	1.41026	0.938285	1.01793
GFRA3	0.000120751	1.57636e-22	0.0116952	0.000947114	-1.70693	-2.46981	-0.716565	-1.22798
GGA2	7.41956e-09	1.04417e-07	0.0350284	0.0193111	-0.342322	-0.619276	-0.160842	-0.237446
GGCT	2.78187e-09	5.19716e-07	7.47525e-08	0.0204443	0.720167	1.37391	0.761913	0.626401
GGT7	2.08303e-14	4.02767e-10	0.00166594	0.046158	-0.643826	-1.06855	-0.390209	-0.347278
GHITM	3.92208e-23	6.1424e-20	0.000664732	0.0201956	0.637538	0.866942	0.312142	0.270082
GID8	1.3712e-19	2.18826e-11	0.00596517	0.0241898	0.44268	0.653849	0.24482	0.339042
GINS2	1.30296e-20	2.29505e-08	3.82917e-07	0.00644163	0.955146	1.14607	0.991225	0.83251
GINS4	5.17761e-21	1.54895e-07	2.50574e-12	0.00423449	1.16461	0.972262	1.0617	0.95933
GIT1	3.36754e-19	0.00212964	5.12994e-05	0.0021097	-0.533351	-0.463226	-0.398947	-0.259723
GJB3	1.27518e-10	4.65847e-07	1.24327e-10	0.0211991	-0.672416	-0.814804	-0.819105	-0.4945
GJB4	8.83794e-24	3.46068e-58	8.37311e-22	1.36851e-06	-2.92045	-3.91325	-3.39634	-2.56746
GJB5	1.46411e-12	4.29483e-05	4.14365e-07	0.00317175	-0.583884	-0.707059	-0.717376	-0.61982
GJC2	7.88041e-22	1.01177e-27	0.00011246	0.0026287	-1.39357	-3.06993	-0.79016	-1.07852
GJC3	2.21446e-08	0.00042796	0.000159766	0.00147263	-1.30787	-1.15031	-1.24642	-1.29192
GK	7.81944e-31	7.55508e-25	1.4677e-23	1.08228e-07	1.72327	2.22734	1.90837	1.46554
GLB1L3	2.19897e-24	4.61664e-19	1.77935e-06	0.0382097	1.04737	1.50179	0.686815	0.844999
GLG1	1.92848e-17	5.12912e-15	3.81655e-09	0.02379	-0.39638	-0.665634	-0.343043	-0.277454
GLI2	2.52408e-14	6.96309e-29	1.01182e-11	0.00464927	-1.82099	-2.031	-1.30478	-1.0086
GLIPR1L2	4.2506e-13	2.90491e-06	0.000211983	0.00250526	-1.57836	-1.59979	-1.20671	-1.65086
GLMN	5.87731e-15	1.33792e-06	1.50793e-19	0.0130903	0.441823	0.908261	0.709614	0.504157
GLRB	1.05734e-19	2.40443e-05	0.00151553	0.00460787	-2.19062	-1.22601	-0.835563	-1.24449
GLT1D1	2.56627e-14	3.42167e-16	2.35105e-22	0.0117587	1.32727	1.60236	1.69767	0.918178
GLTP	1.34245e-38	5.07719e-43	1.10095e-13	0.000129473	1.02916	1.58377	0.988657	1.14527
GLUD1	4.43052e-13	0.00114642	0.000131803	0.000168476	-0.381051	-0.343393	-0.405773	-0.469811
GLUD2	0.000485994	6.85344e-06	0.00155565	0.0116062	-0.546153	-0.753072	-0.438753	-0.456174
GLUL	9.57926e-23	9.51992e-24	1.31859e-10	0.000135564	1.39231	1.06172	0.755317	0.611645
GMEB1	3.03926e-12	4.5794e-06	0.00277573	0.0046624	0.344317	0.346436	0.318913	0.451598
GMPPB	1.1114e-34	0.0130636	2.99195e-20	0.00732752	1.02792	0.523209	1.15276	0.664603
GNAZ	9.55755e-05	2.73922e-09	3.19941e-09	0.0356243	-0.713267	-1.46679	-1.03809	-0.785118
GNB1	1.29212e-15	2.70151e-07	4.16246e-08	0.000711009	-0.317929	-0.389668	-0.299713	-0.32439
GNG12-AS1	5.63831e-15	1.10749e-08	1.46859e-08	0.0180439	-1.04002	-1.57798	-1.11491	-1.2319
GNL3L	5.70487e-06	0.000260103	0.00774533	0.0366674	0.30951	0.3121	0.591934	0.433909
GNRH1	9.3821e-06	0.00373694	0.00665028	0.0297924	-0.666423	-0.722491	-0.792871	-1.09485
GPATCH4	7.78877e-14	1.09462e-05	0.000103084	0.00549112	0.679626	1.05325	0.482848	0.454989
GPC2	7.9112e-21	3.51411e-11	2.64373e-08	0.000897988	-1.65616	-2.38775	-1.17869	-1.24555
GPC6	2.1209e-10	0.000534024	0.000305538	0.0261842	-1.4742	-1.09823	-1.02193	-0.808086
GPIHBP1	2.88078e-08	1.4203e-17	1.13425e-06	0.0303144	-1.29153	-2.50404	-1.19357	-0.934314
GPNMB	1.05576e-10	0.0364405	2.37506e-08	3.68714e-08	-0.5504	-0.259375	-0.674989	-0.586318
GPR1	3.93043e-11	1.7366e-23	5.87854e-13	0.000336567	0.945616	2.0896	1.31467	1.16127
GPR12	8.22907e-25	2.41806e-10	2.56118e-06	1.31686e-08	-3.68003	-2.5338	-2.01702	-2.64175
GPR17	1.55481e-12	4.35139e-17	5.298e-05	0.00674735	-1.5341	-2.21641	-1.10529	-1.37142
GPR174	2.03348e-06	0.0329793	1.80554e-09	0.00819323	1.34175	0.712458	1.356	1.64629
GPRASP2	1.50418e-17	8.27534e-14	3.20383e-19	0.00065727	-0.699576	-0.768665	-0.754866	-0.563622
GPRC5A	1.79262e-05	2.04266e-07	0.00113095	4.11529e-05	-0.843989	-1.77941	-0.904408	-1.48318
GPRC5C	1.26262e-06	4.11833e-08	4.61018e-05	2.41941e-11	-0.523089	-1.19606	-0.694959	-1.18525
GPSM2	6.42747e-05	7.95433e-10	0.0234075	0.0234755	0.21828	0.731201	0.207515	0.512294
GPX2	2.46644e-14	3.05757e-10	2.08273e-15	3.70724e-11	1.48711	1.64747	1.5662	1.36548
GRAMD1C	0.00117669	1.91464e-13	0.00239356	0.026993	0.323489	1.16673	0.478494	0.714111
GREM2	7.37851e-12	1.89142e-19	1.14348e-13	0.00299713	-1.71748	-2.19304	-1.32221	-1.19304
GRHL3	2.77162e-20	1.08503e-19	9.47891e-12	8.69419e-09	0.883608	1.61088	1.26627	1.70379
GRIK3	2.40502e-06	1.61388e-14	3.49392e-06	0.0383063	-1.53537	-2.02593	-1.14566	-0.807328
GRIK5	1.11955e-05	2.44169e-10	3.42381e-12	0.000235736	-0.976805	-1.96492	-1.03283	-1.53474
GRIN3A	0.0307797	0.0056099	1.434e-07	0.0151025	-0.267856	-0.755924	-1.4735	-0.967158
GRK4	0.00231668	0.000614328	0.000578881	0.0289002	0.320878	0.640428	0.474674	0.558486
GRN	3.97791e-29	0.0462987	1.1691e-08	0.00408551	0.836213	0.456099	0.67104	0.403444
GRPEL2	4.29293e-09	1.48438e-14	7.26811e-06	6.55997e-06	0.411499	0.9378	0.400327	0.589479
GRTP1	9.94331e-17	4.41671e-05	1.57861e-05	0.00389545	-0.473783	-0.628612	-0.439086	-0.61968
GSDMA	3.495e-11	1.42633e-20	0.00224828	0.0109694	0.62947	1.8121	0.617268	0.77716
GSN	2.6256e-18	1.10926e-14	3.52915e-09	0.00392918	-0.853008	-1.61801	-1.07955	-1.06273
GSPT2	2.71812e-16	4.1934e-06	0.000242781	0.0225402	-0.960003	-0.653305	-0.47887	-0.619815
GSR	3.10403e-10	1.09472e-16	3.36758e-05	2.8681e-05	-0.505418	-0.754329	-0.376079	-0.632948
GSTA1	0.00545457	0.000325941	0.000264951	0.0159649	-1.82941	-2.89046	-2.0636	-1.94068
GSTA3	2.45203e-15	5.39157e-16	6.63702e-15	2.47792e-10	-1.9384	-2.23621	-2.39746	-2.40321
GSTA4	1.56427e-13	7.88402e-13	1.32342e-07	4.11754e-05	0.628494	0.925133	0.664795	0.80391
GSTM2	1.98518e-12	4.4455e-19	6.10992e-05	0.0120034	-1.23771	-1.81347	-0.721969	-0.867084
GSTM3	4.99779e-13	5.21209e-06	4.06348e-07	0.0081191	-1.20251	-0.88913	-0.761611	-0.722983
GSTM5	1.79266e-21	1.18699e-11	0.000171074	0.00780897	-2.24094	-1.78831	-0.963876	-1.15118
GSTO2	2.8064e-27	0.000372887	1.4192e-06	7.42965e-05	-0.552427	-0.468235	-0.582893	-0.548295
GTF2E1	2.57463e-05	5.7538e-10	1.55627e-05	0.00383213	0.290216	0.790291	0.368701	0.601543
GTF3C1	1.44559e-18	3.72975e-06	3.71942e-08	0.00213771	-0.562248	-0.495056	-0.612963	-0.291813
GTPBP2	4.55435e-29	0.000302416	8.86677e-11	0.0107353	0.722004	0.497324	0.637208	0.459478
GUF1	1.94718e-05	3.54884e-16	0.00722744	0.0457729	0.210652	0.897022	0.206347	0.259907
H6PD	3.58066e-29	2.57122e-07	1.29394e-09	0.00011332	-0.732482	-0.801687	-0.638855	-0.327543
HABP4	1.88102e-15	3.20337e-09	1.32353e-05	0.0198756	-0.682598	-0.837698	-0.61576	-0.6326
HACD1	2.60065e-09	0.00819866	0.00933723	0.00260582	0.825048	0.633323	0.44472	0.967043
HAGH	0.000258863	2.31092e-06	7.65153e-05	0.000249279	-0.25019	-0.898603	-0.412014	-0.392759
HAL	4.65836e-16	1.57258e-12	6.53712e-10	5.08268e-05	1.05598	2.27304	1.54108	2.0111
HARBI1	0.000320797	0.0206021	0.00104907	0.0254373	0.257348	0.362013	0.322627	0.650522
HAUS1	4.41243e-16	6.9636e-06	1.32106e-07	0.0101253	0.489272	0.670231	0.58759	0.471847
HCAR3	1.10875e-08	0.00454435	0.018094	0.0196995	0.978848	0.798391	0.639115	1.09303
HCCS	8.78502e-14	1.0284e-13	5.21128e-05	0.0191934	0.416996	0.623913	0.331068	0.318301
HCFC1R1	0.00588323	6.91655e-08	0.00689235	0.000136691	-0.191364	-0.937712	-0.420199	-0.589227
HDAC11	1.75435e-08	7.57025e-08	2.18627e-06	0.00372101	-0.46814	-1.17957	-0.642231	-0.444643
HDAC5	1.27221e-08	4.31392e-07	1.21263e-10	0.00560898	-0.482457	-0.932022	-0.722507	-0.431976
HDGF	1.2132e-16	1.65709e-05	4.47002e-08	0.00066544	0.582795	0.672426	0.593367	0.491343
HEATR1	0.000327879	1.0441e-08	1.55523e-08	9.81552e-05	0.254311	0.72379	0.583358	0.627852
HEATR5A	6.37197e-25	3.32213e-09	3.16291e-06	2.20365e-06	0.68223	0.928337	0.619839	0.747872
HEBP1	2.66829e-19	2.23312e-12	1.99544e-08	3.24174e-06	-0.82422	-0.842748	-0.597375	-0.713364
HELLS	7.73217e-16	2.67217e-16	2.51194e-12	5.07363e-06	0.778717	1.29177	1.19766	1.20756
HEPH	5.26825e-12	4.40558e-07	0.00180094	0.0437556	-1.01645	-0.898711	-0.401371	-0.633319
HERC5	2.45837e-07	3.40387e-07	0.000239855	0.00850049	1.07764	0.866713	0.883523	0.557277
HES1	2.12038e-05	5.3624e-11	1.1422e-09	5.34988e-05	-0.434248	-0.846228	-0.649531	-0.817298
HHIP-AS1	7.28981e-05	3.00078e-05	0.0115095	0.0223755	-1.70509	-2.3479	-1.01809	-1.57316
HIBADH	1.07652e-06	2.66333e-06	8.26115e-05	0.0403874	-0.355893	-0.588432	-0.428595	-0.422515
HIC1	1.42461e-09	3.86246e-23	0.0188318	0.0320574	-1.08823	-2.10901	-0.392771	-0.835901
HID1	3.60861e-16	1.98133e-09	0.000484604	0.00461071	-1.25071	-1.55646	-0.808488	-1.02748
HIPK2	2.78721e-14	1.5215e-07	0.00636708	0.000103503	0.627414	0.753853	0.579931	0.596152
HIRIP3	0.0001487	0.0107023	1.13877e-14	0.00581168	-0.307829	-0.553405	-0.54521	-0.361606
HLA-DPA1	2.14678e-05	0.00120628	0.000343633	0.0118369	0.638559	0.77417	0.647136	0.489467
HLA-DQB2	2.06452e-08	7.70973e-11	3.66946e-10	0.0103783	-1.07449	-1.60427	-1.21224	-0.838745
HLA-F-AS1	1.67589e-11	2.77925e-06	0.00261927	0.0388528	-1.15754	-1.11309	-0.584602	-0.963071
HM13	3.62844e-35	0.00225101	2.84371e-18	0.00022813	0.885207	0.484041	0.799574	0.473784
HMBS	3.51702e-13	0.00154106	4.3524e-10	0.00745939	0.740248	0.590693	0.849971	0.614031
HMCN2	5.55088e-09	1.98637e-07	0.000602959	0.0431971	-1.26219	-1.67324	-1.0248	-1.36829
HMGA1	2.43367e-14	4.42342e-06	0.000383302	0.00654155	0.55121	0.798868	0.50027	0.454313
HMGCL	2.19075e-07	0.00205741	0.00517791	0.0361611	-0.391206	-0.48716	-0.298542	-0.431436
HMGCS2	2.83162e-08	8.82493e-10	0.00158809	0.003553	-2.25692	-2.57988	-1.5885	-1.32835
HMMR	5.04671e-12	4.58972e-19	1.33845e-11	0.00083445	1.00597	2.26164	1.17652	1.23713
HMOX1	1.19822e-17	2.0773e-09	2.53864e-10	5.75104e-05	1.01554	1.27912	1.09463	1.12497
HNRNPA2B1	4.48046e-11	0.00264157	3.27962e-11	0.00203079	0.533627	0.453895	0.443054	0.32413
HNRNPF	1.00156e-05	0.017584	0.00639989	0.0051668	0.29481	0.219609	0.228327	0.297952
HOOK1	0.00138976	3.72929e-22	0.0219844	0.00935607	0.260383	1.39083	0.388539	0.592377
HOPX	1.19463e-27	0.00809174	7.94635e-23	0.043122	-1.21336	-0.479608	-1.53115	-0.746975
HOXC-AS1	0.0226651	1.7714e-10	4.84277e-14	1.96361e-05	-0.435115	-1.97922	-1.61644	-1.80874
HOXC12	0.0218366	0.00665486	2.80869e-05	0.0333531	-0.604514	-0.784139	-0.668492	-0.863152
HOXC4	0.00155178	4.32163e-08	2.31745e-06	0.0325648	-0.453252	-1.16624	-0.659197	-0.664116
HOXC6	2.74839e-09	1.93062e-06	0.000236812	0.0152199	-0.720957	-0.88552	-0.491537	-0.645509
HPDL	7.57975e-21	9.03938e-05	8.78281e-21	0.00071065	1.44865	0.970212	1.6851	1.62648
HPGDS	2.81208e-33	0.00042812	1.853e-06	0.00248926	-2.04375	-0.824338	-0.895139	-0.973672
HR	1.06676e-17	9.69488e-05	9.87758e-06	2.85644e-06	0.822963	0.844984	1.01394	0.997006
HRCT1	4.32783e-06	2.67821e-12	0.00129928	0.0353545	-1.56886	-3.08433	-1.05067	-1.34557
HRH3	3.69342e-29	1.02793e-19	3.13207e-12	0.00320783	3.48837	3.97362	3.23153	3.12834
HS1BP3	2.3947e-13	1.86082e-05	0.000282277	3.07578e-05	-0.494107	-0.686692	-0.397547	-0.462261
HS3ST1	1.02712e-16	0.0323739	8.23547e-11	0.0169871	1.5602	0.430836	1.05264	0.898276
HS3ST4	0.0276427	0.00747569	0.00437516	0.0267929	1.5499	-1.08835	-1.16055	-1.01122
HS3ST6	2.40457e-20	4.80543e-35	2.95713e-20	0.00112622	-2.14909	-2.79094	-2.67069	-1.69494
HSBP1	6.89713e-07	0.0193643	0.000166439	0.016008	0.336673	0.201432	0.292436	0.19992
HSD11B2	0.0219764	1.63913e-05	4.3418e-06	2.67256e-09	0.232824	-1.15576	-0.897573	-1.55711
HSD17B1	3.24102e-10	2.04254e-07	1.57955e-08	0.0184062	0.463492	1.02025	0.949061	0.581409
HSD17B13	5.67462e-18	1.93742e-05	6.58612e-16	0.00121672	-3.36715	-2.50139	-4.0674	-2.07417
HSD17B2	1.18634e-10	0.0445814	0.00422556	0.034663	1.58076	0.750798	0.763519	1.02265
HSD17B4	5.80108e-16	4.53481e-11	0.0355664	0.0082614	0.396987	0.682033	0.120533	0.273566
HSD17B8	5.58511e-05	1.99909e-09	0.0148041	3.81193e-06	-0.29167	-1.3525	-0.371629	-0.807497
HSPA12B	1.40276e-09	2.01483e-16	0.00647239	0.00689961	-1.04241	-1.94706	-0.486718	-0.753492
HSPA14	1.53516e-18	5.84793e-28	1.30263e-17	0.00764123	0.461937	1.24216	0.677992	0.472366
HSPA2	1.80757e-09	0.000462862	5.79706e-12	0.000429806	-0.935262	-0.64549	-1.13792	-0.785707
HSPA4L	2.02632e-12	3.34228e-31	6.10005e-07	5.61646e-05	0.48112	1.35497	0.732564	0.800366
HTATIP2	0.00144014	1.61587e-06	0.00288319	0.0260481	0.241255	0.663452	0.293761	0.323901
HTR3A	2.02229e-23	3.4219e-18	9.96509e-12	2.20165e-07	3.30298	4.46983	3.23594	4.12761
HTR3B	8.07448e-12	2.93539e-19	2.9519e-19	0.0109637	3.1878	5.31613	5.60465	3.3387
HUNK	1.18147e-32	6.78587e-18	1.24382e-11	0.000568112	-1.50318	-1.27605	-0.889265	-0.86237
HUS1	1.53152e-12	3.90592e-08	1.39547e-08	0.00167994	0.381422	0.57328	0.52648	0.499333
HYAL4	2.77148e-19	1.82111e-36	4.64969e-32	1.169e-06	3.31412	4.20509	3.47033	2.4246
ICOS	4.78321e-14	1.39722e-15	1.69936e-22	7.47923e-05	2.29227	2.15329	2.54122	2.01849
IFIT1	3.53201e-07	1.31179e-18	0.000543155	1.84511e-17	1.64245	1.9749	1.50053	2.06578
IFIT5	7.80879e-06	3.36978e-16	0.000648499	6.57091e-10	0.687463	1.13662	0.662532	0.950688
IFNGR1	2.06246e-27	7.83506e-17	1.81104e-12	2.23515e-05	0.888071	0.807247	0.748844	0.780221
IFT122	7.94978e-10	4.99872e-13	9.75715e-09	0.000388231	-0.507633	-0.784573	-0.450483	-0.488563
IGFBP3	6.32706e-08	9.42145e-07	0.00553715	1.24989e-05	1.04636	1.28396	0.651632	1.14702
IGFBP5	1.58825e-16	3.55861e-09	1.04844e-06	0.028214	-1.72609	-1.35501	-0.840689	-0.833305
IGFL2	4.04386e-20	2.20625e-21	1.10131e-28	0.000511369	-1.71048	-1.90237	-2.46395	-1.62735
IGFL3	9.72627e-07	5.12262e-05	4.5678e-05	0.0111388	-0.918926	-1.00085	-1.06574	-1.01356
IGSF5	2.05207e-05	0.000485215	6.43274e-07	0.00486574	-2.82505	-1.961	-2.57996	-1.78129
IKBKE	6.21266e-17	0.000127095	5.38482e-08	5.11205e-08	0.884644	0.997664	1.14293	1.34292
IKZF3	1.05827e-17	3.10821e-05	5.87628e-08	0.000830956	1.62692	0.886832	1.56154	1.16963
IL17A	6.16503e-16	2.00655e-05	7.16152e-19	3.85947e-05	4.1772	6.93536	6.50283	4.29549
IL17C	1.80404e-14	1.22646e-08	1.57893e-13	0.0194638	3.2572	4.2249	5.02595	2.76375
IL17D	2.40084e-16	1.40328e-05	0.00207077	0.00167691	-1.65191	-1.01783	-0.789349	-1.34697
IL17F	3.89374e-17	9.5073e-27	4.32455e-13	0.0279113	4.78256	6.78022	5.13583	3.01164
IL17RC	0.00156857	0.000784159	0.0082524	0.00126828	-0.241448	-0.658854	-0.44196	-0.527136
IL17RD	2.47388e-05	0.000174	4.84747e-09	0.0346566	-0.463309	-0.564078	-0.709497	-0.431848
IL17RE	3.35854e-56	5.76306e-21	3.57959e-23	3.72621e-14	-1.20828	-1.31256	-1.17714	-0.95233
IL20	6.61157e-15	2.89323e-12	5.18587e-11	1.07686e-06	4.10955	5.07988	4.97773	5.17145
IL21R	2.48185e-12	8.70165e-05	7.16063e-12	0.0453444	1.5567	1.14711	1.62999	1.28852
IL26	3.74582e-22	1.11518e-14	2.15199e-11	0.00498937	3.72254	4.66095	2.90248	2.82098
IL33	0.002788	0.00799575	0.0255202	0.00877686	0.617207	0.594809	0.455368	0.623772
IL34	5.09239e-33	2.85649e-38	1.39699e-28	2.04126e-09	-2.77796	-3.15137	-2.57278	-1.93998
IL36RN	1.92836e-42	3.14925e-58	4.75292e-17	6.68213e-10	1.84099	3.00259	1.86156	2.65053
IMMP2L	3.55321e-21	0.0149183	4.57368e-12	0.00470363	-1.00265	-0.446943	-0.821698	-0.685957
IMPA2	1.49088e-15	0.000505953	0.000559134	0.0163594	0.525021	0.621296	0.490562	0.422766
ING4	9.12521e-17	3.01474e-21	2.28984e-07	2.6904e-10	-0.731072	-1.00131	-0.681312	-0.75628
INMT	1.27399e-12	5.13327e-18	0.0114822	0.0135732	-1.48088	-1.76813	-0.617018	-1.07713
INPP5B	1.39154e-14	1.86961e-09	0.0178163	0.00228973	-0.396442	-0.596888	-0.353941	-0.447465
IP6K2	4.45365e-10	9.98993e-05	1.76637e-08	1.70836e-06	-0.437959	-0.367129	-0.521297	-0.443585
IPO11	5.19703e-07	1.83908e-07	0.000141421	0.00718663	0.282523	0.590445	0.284077	0.366646
IQGAP3	8.0376e-15	1.7438e-10	4.32052e-08	8.30697e-05	0.905722	1.24739	1.11961	1.55479
IQSEC2	3.68142e-07	1.66245e-06	2.12261e-08	0.0278268	-0.439271	-0.759236	-0.506545	-0.382565
IRAK1	1.68336e-25	0.0128554	1.10117e-13	0.000224655	0.961354	0.488754	0.756205	0.544222
IRAK3	3.25834e-24	1.30069e-17	5.84049e-19	2.46904e-05	1.48448	1.34397	1.22792	1.10779
IRF2BP2	9.09226e-23	0.00203991	5.27585e-10	0.00388428	-0.574912	-0.337122	-0.557065	-0.336451
IRF6	7.12023e-14	0.00076315	1.66656e-08	0.000415428	-0.447347	-0.418408	-0.540496	-0.361742
IRF7	1.25302e-23	1.42332e-11	1.65802e-17	2.27343e-13	1.83248	2.04173	2.1955	2.17371
IRF8	2.95584e-18	2.05437e-08	2.02671e-13	3.09582e-10	1.3562	0.953946	1.61363	1.30343
ISYNA1	0.016407	1.91334e-10	0.0354852	0.037703	-0.384747	-1.05311	-0.295593	-0.573873
ITFG1	4.99629e-06	0.0127081	5.06485e-07	0.0361062	-0.199505	0.302504	-0.284221	-0.227432
ITFG2	0.00128264	1.20104e-05	0.00340389	0.0267939	-0.242044	-0.660188	-0.262051	-0.36159
ITGA11	1.2932e-15	1.5817e-06	0.0119619	0.016716	-1.22832	-1.38477	-0.575823	-0.984574
ITGB5	2.68035e-15	7.5478e-08	5.50569e-05	0.00597633	-0.578185	-0.803878	-0.44989	-0.484606
ITPKB	1.73095e-28	4.26753e-20	1.91745e-22	0.00177606	-1.05942	-0.83018	-0.815397	-0.483362
ITSN2	3.90286e-25	1.5577e-33	0.000686067	1.32155e-06	0.751677	1.70492	0.552411	0.887796
IYD	2.13113e-06	3.52702e-07	2.02871e-08	0.0368186	-2.02869	-3.34294	-2.67617	-1.85129
JMY	9.48781e-11	7.65951e-45	0.0208789	0.00238642	0.542005	1.58009	0.391223	0.637799
JPH2	1.47436e-05	9.83303e-12	1.49647e-10	0.011453	-0.993449	-2.71467	-1.47137	-1.05697
JUND	0.00186926	2.24732e-17	5.42928e-05	0.00613905	-0.302523	-1.62386	-0.667473	-0.629051
KANK1	1.56774e-14	0.00107951	6.43739e-10	0.0205366	-0.539482	-0.295178	-0.663135	-0.232428
KAT8	2.99252e-08	1.02359e-10	4.66579e-08	0.00513888	-0.289702	-0.616098	-0.403711	-0.338099
KATNB1	1.06409e-19	0.00111234	6.52696e-05	0.000259331	0.717116	0.648445	0.520167	0.641083
KATNBL1	3.47152e-06	0.000436604	0.0264456	0.0353693	0.203259	0.563759	0.211153	0.291713
KBTBD3	4.59683e-08	3.77287e-05	0.000154197	0.0390359	-0.510742	-0.888621	-0.521724	-0.42207
KBTBD7	2.76002e-14	0.0130884	1.33867e-05	0.00118429	-0.692925	-0.343624	-0.584642	-0.531055
KCNJ11	1.94906e-06	1.62435e-05	0.00555404	0.0419099	-0.705069	-1.28654	-0.708756	-0.906955
KCNJ12	0.0406789	3.96097e-11	8.93951e-13	0.000125111	-0.28132	-1.51862	-1.28661	-1.19503
KCNJ2	1.02912e-15	4.29358e-14	1.05808e-11	3.70244e-06	0.753501	1.2153	1.09886	1.1562
KCNK1	1.3064e-07	6.46751e-18	1.43937e-05	0.0118861	0.379925	0.999058	0.578427	0.581359
KCNMB4	4.86177e-15	2.8412e-14	9.15474e-12	1.79544e-10	-1.51878	-1.16752	-1.50315	-1.80444
KCNS3	4.0289e-15	0.0124303	0.00270294	0.00326663	1.3118	0.587691	0.713117	0.507948
KCTD1	8.90624e-08	1.64202e-07	0.000169373	0.00133465	0.332706	0.711748	0.366124	0.452719
KCTD10	2.07146e-24	6.2086e-07	2.01526e-05	0.00628493	0.535169	0.475548	0.389948	0.371163
KCTD17	1.26629e-32	5.90329e-13	2.55602e-11	4.22711e-09	-1.59148	-1.86849	-1.05629	-1.13757
KCTD21	7.39009e-17	6.12908e-06	1.14127e-11	0.0289089	0.869776	0.777909	0.874222	0.547491
KDM1A	3.83512e-13	0.00346253	2.2169e-08	0.00671654	0.293975	0.251424	0.285826	0.224697
KIAA0513	1.27403e-14	0.000102753	0.000433588	0.00309873	0.548442	0.633969	0.549152	0.614594
KIAA1191	0.0449584	0.000931582	7.34349e-05	0.038984	-0.090192	-0.303638	-0.27939	-0.216181
KIAA1522	2.33298e-08	0.0273467	0.00128478	0.0478989	-0.455308	-0.317511	-0.444078	-0.191427
KIAA1549L	3.73728e-12	0.000816023	9.70181e-18	0.0392078	-1.11673	-0.672923	-1.27952	-0.512116
KIAA1671	2.76805e-25	5.20925e-06	3.57448e-07	0.00691876	-0.845759	-0.386562	-0.655598	-0.375872
KIF13A	5.51658e-11	0.039118	1.57294e-08	0.0092443	-0.391438	-0.144453	-0.498572	-0.246046
KIF15	3.67417e-17	4.15141e-13	4.33556e-11	0.000101231	0.848756	1.50883	0.876348	0.981964
KIF18B	3.76539e-15	2.27161e-06	1.2881e-12	7.82246e-09	1.0737	1.33114	1.23298	1.68536
KIF20B	5.22719e-15	3.05917e-22	1.20251e-08	9.75482e-05	0.577973	1.89114	0.645834	0.833396
KIF26A	2.50777e-14	1.05671e-29	7.03661e-14	0.0436879	-1.14626	-2.32605	-0.872294	-0.666453
KIF2A	6.19825e-26	1.90442e-25	1.52561e-16	1.0721e-07	0.644768	1.49524	0.879453	0.782611
KIF5C	9.01155e-07	0.00121204	0.00025909	0.00272576	-0.755615	-0.654615	-0.736574	-1.00503
KIFC1	3.37854e-17	1.33766e-08	5.27286e-11	0.000183288	1.01623	1.10862	1.07551	1.07887
KLC3	2.07367e-16	6.33247e-05	4.70433e-06	0.0212011	-0.653201	-0.972867	-0.756823	-0.565426
KLF11	1.83949e-12	9.32469e-09	9.3324e-13	0.0451959	-0.620621	-0.703398	-0.70473	-0.436022
KLF13	6.2102e-10	3.26334e-05	2.58942e-07	0.0362266	-0.405799	-0.545712	-0.548417	-0.180372
KLF2	7.41122e-05	9.71324e-09	0.00534228	0.0278028	-0.464382	-1.45366	-0.460538	-0.790391
KLHDC2	4.63908e-06	0.000320041	1.22896e-05	0.0181476	-0.235097	-0.469864	-0.411411	-0.253952
KLHDC8A	0.00392914	0.00333058	0.00570983	0.0499536	-1.21322	-1.44627	-0.93017	-1.4268
KLHL18	3.04942e-12	1.71901e-08	0.000221894	0.000320186	0.401742	0.821385	0.452933	0.862437
KLHL29	0.00150064	1.59928e-12	0.00276135	3.57509e-05	-0.322583	-1.0459	-0.585153	-0.666923
KLHL36	2.39366e-19	6.44935e-07	1.49272e-14	0.0197849	-0.43005	-0.452899	-0.443127	-0.240399
KLK1	1.43004e-31	6.5947e-06	6.1462e-22	0.00975019	-2.13802	-1.01844	-1.62243	-1.17966
KLK7	1.25324e-10	4.24273e-12	0.00384718	0.025722	0.569581	1.07194	0.457278	0.716445
KLK8	2.35289e-26	1.28032e-07	1.73167e-09	0.000668511	1.03426	1.40583	1.01089	1.25206
KLRB1	4.8111e-17	3.73377e-12	2.45275e-10	0.0225517	1.70032	2.31785	1.92496	1.06821
KLRG2	2.0522e-11	1.9748e-11	0.000236352	1.80693e-05	-0.865939	-1.4047	-0.67062	-0.976352
KNTC1	3.28625e-06	1.2103e-06	6.38232e-05	0.047505	0.311144	0.674597	0.449996	0.569789
KPNA1	0.00324064	7.38498e-15	0.000233647	0.000314224	0.147786	0.776355	0.236653	0.351942
KPNA3	1.99968e-09	1.01262e-27	0.000299547	0.00833871	0.320488	1.06405	0.264898	0.344339
KPTN	1.03087e-13	0.0338967	4.55312e-09	0.0457522	0.703942	0.562523	0.928986	0.596744
KRCC1	3.73573e-07	0.000140885	0.000155777	0.0176618	-0.455192	0.800014	-0.496308	-0.374276
KREMEN1	1.83602e-11	0.0184307	0.00648527	5.20789e-05	0.327796	0.342547	0.27152	0.484548
KRT15	1.54178e-08	1.7162e-28	0.0133207	3.97781e-06	-1.40695	-2.07543	-0.90646	-1.22583
KRT24	1.6897e-07	1.49698e-09	1.78056e-12	0.0128901	3.98181	5.05007	6.13819	3.0445
KRT31	2.92428e-09	4.48266e-07	0.0185415	0.0417397	-1.36548	-2.52518	-1.07635	-1.95367
KRT37	7.73562e-05	0.0190041	2.36182e-10	0.00416014	0.872465	1.46799	2.63089	3.34072
KRT78	0.000436853	1.92991e-06	0.0486342	0.0468327	0.364372	1.04528	0.384812	0.857521
L3MBTL4	2.18816e-15	0.000617767	1.86322e-18	0.000432838	-0.834962	-0.495169	-0.907478	-0.558615
LACTB	4.14786e-14	1.73071e-15	1.88398e-09	0.00662898	0.45177	0.814749	0.448614	0.45165
LAG3	1.7275e-05	9.87338e-08	3.43841e-13	0.0259324	1.11459	1.51472	1.71735	1.02704
LAIR2	6.22485e-10	3.51546e-06	1.97047e-13	0.000168562	3.52625	2.81879	3.3612	4.1868
LAMB4	1.01056e-36	7.17595e-07	3.18459e-15	0.000371875	-1.58882	-0.936613	-1.27587	-0.84579
LAMC2	4.33947e-31	8.72756e-14	3.50156e-12	0.00141348	-1.24002	-1.0991	-1.14174	-0.599232
LAMC3	1.36104e-26	3.23956e-10	5.72399e-10	0.0017402	-1.82397	-1.61048	-1.27693	-0.966892
LAMTOR4	8.18917e-41	1.48398e-21	1.02264e-07	4.04779e-16	-1.34085	-1.8661	-1.06117	-1.16325
LARP1	8.74168e-07	3.58609e-09	0.0344478	9.30448e-07	0.292631	0.477897	0.349592	0.456619
LARP4	0.0144451	4.53511e-10	0.0112358	0.0022548	0.162879	0.779263	0.423775	0.495897
LCE3B	0.000118304	0.00724948	0.000988373	0.0175138	4.83608	6.24525	3.44643	3.30354
LCE5A	2.15521e-16	1.39325e-06	3.27133e-19	2.09278e-06	-2.46189	-1.45033	-3.25558	-2.79518
LCORL	3.73174e-13	0.0100874	0.000402563	0.0478747	-0.567979	0.451923	-0.423737	-0.328294
LDB3	0.000211322	1.74936e-09	2.26087e-06	0.010361	-0.870478	-1.57876	-1.04977	-1.03001
LDLRAD2	3.62406e-09	2.97089e-09	0.000388749	0.00512134	-1.4113	-1.87387	-0.815096	-1.33117
LDLRAP1	3.74457e-21	0.00306003	6.87975e-06	0.000643342	0.590744	0.363437	0.485603	0.596547
LETMD1	1.68648e-05	1.26852e-08	8.7629e-05	0.010892	-0.284252	-0.707917	-0.424383	-0.425952
LFNG	5.48836e-38	4.08417e-09	6.20043e-11	3.44564e-05	-1.01317	-1.23226	-0.885304	-0.683641
LGALS3	1.52258e-15	1.37347e-17	4.95891e-08	1.28666e-07	-0.944694	-0.898947	-0.987801	-0.901019
LGALS8	6.67301e-12	3.87208e-19	0.00821303	0.00548779	0.275682	0.888185	0.193993	0.309399
LGI1	1.71883e-13	0.0344255	3.996e-10	0.00854171	-3.3446	-0.86122	-1.85082	-2.10854
LGI3	1.03018e-11	6.92119e-08	2.09407e-10	0.0188412	-1.56893	-1.46224	-1.76568	-1.13257
LIF	2.52407e-24	4.89747e-26	2.33299e-10	0.0158878	-2.14112	-3.23942	-1.14517	-0.969047
LIMK2	6.13472e-08	0.0225973	0.00914206	0.00756934	0.222739	0.38758	0.286116	0.344873
LIMS2	2.9419e-15	1.2922e-07	0.00124222	0.00895012	-1.22382	-1.29664	-0.619951	-0.884461
LIN7B	1.05674e-11	4.82046e-10	5.05992e-13	0.000142726	-0.772793	-1.43616	-1.03771	-0.85567
LINC00511	1.32237e-09	0.0131452	0.000143705	0.027524	0.717546	0.48221	0.649979	0.613794
LINC00632	2.01327e-17	3.19575e-05	2.59993e-08	0.0234086	-2.38098	-1.02578	-1.32498	-0.894572
LINC00641	0.00286893	0.00474337	5.42266e-13	0.00136342	-0.377822	-0.468308	-1.26189	-0.923685
LINC00667	1.22669e-09	0.0139289	3.60892e-07	0.0410926	-0.595827	-0.410021	-0.559583	-0.313188
LINC00886	4.11313e-17	0.00783429	1.85503e-08	0.00209632	-1.71002	-0.90556	-1.42673	-1.51927
LINC00921	5.31927e-08	2.16688e-06	0.00313329	0.0493946	-0.851524	-1.06101	-0.496303	-0.719981
LINC00958	0.000271034	5.8495e-09	0.00077736	0.000473639	0.70667	1.6031	0.879412	1.09918
LINC00989	5.63741e-07	0.00273979	5.89691e-14	4.95011e-05	-1.79549	-0.986523	-1.78936	-2.14024
LINC01091	1.07656e-41	0.000154506	6.31403e-06	0.0286989	-2.35123	-0.905205	-0.800854	-0.624479
LINC01133	3.8741e-16	7.65577e-05	5.56418e-07	0.00710316	-0.746114	-0.782535	-0.871587	-0.676316
LINC01137	4.59178e-36	8.56541e-10	8.02155e-12	2.0783e-06	1.35832	1.21216	0.941794	0.968696
LINC01229	8.97524e-22	2.0096e-09	1.02986e-12	0.000155088	-2.7353	-2.70402	-2.81562	-2.008
LINC01269	1.63766e-17	2.56757e-34	3.1335e-22	0.00309507	2.63984	4.64824	4.55029	3.3721
LINC01451	0.00145689	4.8429e-05	6.56253e-05	0.000902254	-0.849366	-1.69322	-1.22809	-1.40947
LINC01534	1.26431e-12	1.88325e-09	0.000797788	0.0390101	-0.950315	-1.51678	-0.752231	-1.00042
LINC01550	1.27036e-37	0.00101628	1.22398e-26	5.57554e-10	-2.04708	-0.820093	-1.93823	-1.73617
LINGO4	9.23258e-10	1.5723e-07	1.76418e-09	0.02323	-2.20141	-2.20284	-2.19775	-1.75258
LIPA	1.98321e-21	1.40717e-08	1.60831e-08	4.63387e-06	0.870837	0.81881	0.62352	0.470815
LIPE-AS1	3.10691e-16	0.000207238	1.94621e-11	0.000312923	1.54213	0.982063	1.56447	1.94604
LIPH	0.000261502	0.000318174	0.00982283	0.0158113	-0.514213	-0.694676	-0.498085	-0.569747
LMAN1	3.70523e-26	2.24033e-08	8.09337e-05	0.00429595	0.579072	0.6763	0.336654	0.231367
LMO4	0.000147493	0.0173605	0.000170915	0.00172225	-0.296086	-0.272898	-0.445267	-0.542842
LMX1B	3.52835e-23	1.41263e-07	9.43053e-12	7.59568e-06	-1.53668	-1.31509	-1.46298	-1.36441
LONRF2	1.39827e-14	2.15526e-08	7.02772e-06	0.00886386	-1.7174	-1.41723	-1.17893	-0.918934
LOXL4	5.08811e-17	1.0731e-11	0.0202138	0.00233279	-1.23851	-1.531	-0.502177	-1.21123
LPIN2	1.47922e-11	0.00984034	0.0012647	0.0205824	0.74779	0.341455	0.352988	0.428964
LRG1	2.36943e-23	1.44434e-10	5.56793e-12	1.17412e-06	2.69041	2.27118	1.89206	2.13707
LRIG1	2.30819e-10	1.2528e-13	4.45277e-06	0.0464187	-0.607379	-0.915257	-0.447309	-0.410698
LRIG3	5.30945e-35	2.35999e-07	4.83975e-08	0.0440174	-0.780549	-0.474636	-0.531726	-0.280183
LRIT2	4.78617e-34	2.10802e-12	9.27689e-19	0.00019954	-2.00184	-2.20809	-2.45956	-2.31632
LRP4	2.85241e-20	6.66943e-22	2.93984e-13	0.000432958	-1.18219	-1.58845	-1.17228	-0.72505
LRPPRC	9.49024e-11	1.89547e-09	6.89611e-06	0.00381537	0.306416	0.642727	0.262571	0.263544
LRR1	8.74002e-18	2.90534e-17	3.26275e-08	0.01369	0.693709	1.2982	0.765585	0.491085
LRRC17	2.46022e-15	0.00484401	0.000129622	0.0249219	-1.48427	-0.824784	-0.915873	-0.831269
LRRC37A11P	0.0120479	0.0222866	0.00123033	0.0111507	-0.716851	-0.688373	-1.16317	-1.20899
LRRC55	4.30062e-20	2.35135e-42	2.40923e-34	3.48488e-11	3.27369	3.98231	3.55954	3.49085
LRRC8B	1.02172e-13	5.39062e-26	4.23727e-08	2.7596e-05	0.910791	1.64199	0.896335	1.08439
LRRC8C	5.81611e-33	0.037169	3.49192e-11	0.0203583	-1.17547	-0.354084	-0.694307	-0.488794
LRRC8D	4.91937e-20	5.50427e-25	5.47922e-16	0.00021007	0.762984	1.11332	0.711561	0.573621
LRRN4CL	2.16563e-13	5.50568e-15	0.0322009	0.00182227	-1.28291	-1.5435	-0.36541	-1.1259
LSM14B	1.51341e-12	6.68353e-06	5.70443e-16	0.011639	-0.335868	-0.715905	-0.451407	-0.256969
LSP1	2.60745e-27	1.33183e-22	1.19327e-11	5.94639e-19	-1.76613	-1.84462	-1.12118	-1.43653
LTBP3	0.00637588	2.75572e-23	9.91094e-08	0.0108569	-0.204916	-1.91732	-0.606723	-0.664132
LTBP4	2.5388e-18	2.21215e-14	1.5228e-24	0.000566481	-0.900712	-1.76354	-1.29749	-1.07809
LUZP2	8.33285e-22	1.07949e-14	1.33362e-22	4.71335e-06	2.82603	3.24169	2.63779	2.25893
LYPD1	1.66924e-14	4.16852e-14	4.51163e-10	0.0122789	3.155	3.36485	3.7191	2.96447
LYPD5	3.65496e-08	7.47906e-12	0.00689446	0.00782769	0.626708	1.37082	0.525863	1.21154
LYPD6B	3.64435e-18	9.82503e-21	2.01778e-15	1.81963e-07	-1.18238	-1.30726	-1.41671	-1.26101
LYSMD2	5.58349e-07	6.15232e-10	5.2529e-10	0.0444058	0.567045	1.15837	0.638049	0.422032
LZTS1	5.08382e-06	0.0102163	0.000273007	3.74156e-06	0.501607	0.592018	0.509891	0.846087
LZTS2	6.84222e-05	3.54989e-06	0.000931184	0.000216826	-0.237222	-1.02949	-0.294257	-0.493303
MACROD1	1.06023e-18	1.25129e-07	2.72766e-05	8.41599e-06	-0.638338	-0.93315	-0.710154	-0.892724
MAFTRR	1.52311e-17	0.000165032	0.000303335	0.00941511	-1.59775	-1.41022	-1.43698	-1.22758
MAGED2	4.52542e-10	0.0210298	0.0124562	0.0010178	-0.387547	-0.294294	-0.284157	-0.535413
MAK16	0.019503	1.94454e-11	0.000703679	0.0113574	0.169828	1.12376	0.380814	0.381564
MAL	0.000136877	2.56959e-06	0.00977707	3.25395e-06	-0.564707	-1.09918	-0.598727	-1.61792
MALT1	3.72739e-11	2.30899e-22	0.000104194	0.00144545	0.391686	0.996548	0.343798	0.486097
MAML2	5.43154e-37	0.000318347	4.66203e-13	0.000383683	-1.63098	-0.587042	-1.19515	-0.870213
MAN1B1	0.0119965	0.000856822	0.0313456	3.09185e-09	-0.122148	-0.6161	-0.183451	-0.472708
MAN1C1	5.07081e-16	4.05993e-11	0.0150535	0.0160818	-1.03147	-0.910655	-0.336756	-0.51745
MAN2A2	1.63528e-07	3.68123e-14	2.25611e-08	0.0392803	-0.548117	-1.10477	-0.654768	-0.444802
MAN2B2	8.52556e-06	0.000278976	0.000110464	0.00991261	-0.294092	-0.389643	-0.354195	-0.389801
MANSC1	2.27076e-17	1.09666e-27	0.000518185	0.00359538	0.707456	1.1062	0.428037	0.359383
MAP1A	3.43236e-15	8.98827e-10	0.011003	0.0445338	-1.51948	-1.38268	-0.442693	-0.676766
MAP2K4	0.00118489	2.84293e-20	0.0206121	0.0107954	0.139467	0.783836	0.15827	0.381067
MAP3K5	4.9935e-05	1.10138e-12	0.000348654	0.00536349	0.339801	0.715374	0.509841	0.504647
MAP3K9	5.78987e-18	6.96357e-16	0.00272613	0.000230365	0.689756	1.27224	0.676657	1.13874
MAPK4	6.73144e-08	1.1461e-15	1.16033e-07	0.0365156	-1.5713	-2.86953	-1.57359	-1.0179
MAPK7	5.75137e-25	0.0114695	0.0260317	0.00404264	0.645119	0.438291	0.414449	0.515083
MAPK8IP1	3.97229e-23	1.1047e-10	3.67868e-08	0.00181277	-1.25395	-1.60693	-0.946599	-1.04199
MAPKAP1	9.16752e-19	3.71643e-12	0.000269679	0.0259333	0.308307	0.636267	0.250301	0.242762
MAPKAPK2	1.58023e-11	0.00575292	0.00696128	0.044104	0.422136	0.3252	0.242783	0.211961
MAPKAPK3	7.19472e-40	4.2977e-12	9.71417e-09	0.000615768	0.809271	1.04845	0.685328	0.796087
MAPKAPK5-AS1	1.04655e-08	1.34443e-08	7.90324e-08	0.0029428	-0.575942	-0.746715	-0.701297	-0.494098
MAPRE3	4.31403e-18	1.95082e-19	8.36013e-25	1.38222e-10	-0.914983	-1.29457	-1.05584	-0.730993
MARCKS	1.82089e-05	0.000542784	0.000692446	0.00273224	0.348396	0.664598	0.391786	0.366175
MARK1	2.68289e-17	1.5847e-13	0.00712491	0.0204311	0.838239	0.938767	0.395627	0.406335
MARS2	0.000289984	0.00691393	2.75433e-05	0.00348034	0.314553	0.455451	0.540314	0.66324
MARVELD1	6.56772e-05	3.59036e-06	0.0164753	0.00427784	-0.433612	-0.794844	-0.295464	-0.554657
MASP2	3.35324e-06	3.96666e-07	0.0260177	0.0064116	-0.663739	-1.02934	-0.748211	-1.19783
MAST1	4.03219e-17	3.48629e-25	2.72881e-12	3.16626e-05	-1.41948	-2.81967	-1.61348	-1.19081
MAST4	1.99268e-10	8.53537e-22	0.000869122	3.25286e-07	0.454247	0.877243	0.60902	0.879676
MASTL	1.51064e-16	6.36521e-20	3.28964e-09	0.000650662	0.523999	1.13051	0.686916	0.594949
MAT1A	1.61936e-11	9.08625e-08	1.65286e-08	4.34449e-08	-2.11058	-1.95334	-2.21889	-2.18264
MATN2	7.91455e-11	4.93236e-20	2.35254e-10	0.00166751	-0.819264	-1.06248	-0.962735	-0.681956
MATN4	1.77065e-22	8.55976e-20	0.000989234	0.0280027	-3.22942	-3.8978	-1.45712	-1.62193
MBD4	1.11111e-09	1.03466e-09	3.88649e-08	0.0254965	0.294674	0.822264	0.36478	0.308138
MCC	7.43399e-28	6.52422e-07	1.66845e-14	0.00063438	-0.932359	-0.483141	-0.899881	-0.460789
MCCC2	1.1433e-14	1.26337e-10	1.67498e-05	0.0437189	0.391237	0.763844	0.377041	0.240401
MCF2L	8.86949e-20	2.43878e-14	9.46912e-05	0.00542834	-0.953779	-1.18743	-0.744639	-0.686062
MCM3	4.56852e-18	0.000712116	2.60938e-06	0.000476929	0.626861	0.408124	0.451652	0.478162
MCTP2	1.09538e-11	1.18468e-20	7.2572e-06	0.0023635	0.396802	1.33172	0.569572	0.609763
MCTS1	7.77543e-20	0.00131391	1.70871e-08	0.0491467	0.643192	0.333476	0.561126	0.255812
ME1	2.84669e-11	8.33982e-10	0.00091052	0.000651389	0.769781	1.38428	0.52954	0.701023
MECOM	1.22498e-16	0.00326393	4.77296e-06	0.0132841	1.33284	0.448237	0.681391	0.643267
MED21	2.1654e-07	2.19475e-13	0.0302634	0.000518253	0.387697	0.892617	0.25769	0.458956
MEF2D	8.90163e-14	3.9486e-12	9.99384e-08	0.01364	-0.594942	-0.66068	-0.4954	-0.390738
MEGF6	5.64734e-30	4.97221e-19	3.01156e-05	0.000800153	-1.20392	-1.63386	-0.665022	-0.741537
MEGF9	2.00057e-29	0.000485136	4.56547e-17	0.0120392	-0.750491	-0.413544	-0.836109	-0.316161
MEIS1	5.80633e-21	3.18843e-08	2.35362e-07	0.00216224	-0.757803	-0.747405	-0.637589	-0.648575
MESP2	6.02594e-18	3.25894e-07	2.90093e-17	0.00939351	2.37709	2.09013	2.4156	1.69652
METTL4	0.000414364	0.0072885	0.000514032	0.0115766	0.239604	0.410436	0.340925	0.524075
METTL8	2.9754e-08	6.4778e-16	4.09199e-06	0.000260639	0.291617	0.867923	0.543392	0.569843
METTL9	2.33982e-35	8.25007e-17	6.04339e-08	0.00316103	0.791544	0.92828	0.492152	0.438497
MEX3D	0.00031091	8.49081e-09	4.06193e-05	0.00338146	-0.270523	-1.11422	-0.425638	-0.349145
MFAP3	1.43846e-09	4.79646e-07	0.00126543	4.0915e-06	0.354057	0.71045	0.324928	0.752329
MFAP5	1.08702e-17	0.0388404	0.0419063	0.0337578	-2.37035	-0.683834	-0.547482	-1.23998
MFSD1	5.09535e-06	0.00250005	1.33089e-05	0.0068658	0.323814	0.374759	0.353613	0.240709
MFSD2B	3.96574e-41	4.09601e-07	1.74115e-14	0.00892159	2.71334	1.3108	1.24367	0.885527
MGAT3	1.88962e-14	1.69261e-13	3.06921e-12	0.000496884	-1.11075	-1.50885	-0.867006	-1.0481
MGAT5	1.00065e-10	7.47057e-05	0.0280347	0.0017602	0.393028	0.321691	0.164369	0.312656
MGST3	3.2904e-13	0.000152308	0.0486308	0.000179339	-0.59012	-0.485002	-0.336774	-0.59501
MICALL1	7.33106e-34	1.05086e-19	2.82587e-11	4.30777e-11	0.863594	1.32893	1.12827	1.19266
MICU1	1.12938e-14	0.000123085	2.49445e-10	0.00491208	-0.636427	-0.326908	-0.527072	-0.472862
MID1	3.53256e-25	2.0414e-15	2.62764e-09	8.02421e-09	1.11092	1.07835	0.909599	1.18397
MIEF1	4.97697e-17	0.000472066	2.36872e-05	0.00255368	0.415091	0.421666	0.317758	0.300469
MIEF2	1.86273e-07	0.000319718	0.0382852	0.00672142	-0.342169	-0.6009	-0.306989	-0.368492
MIF4GD	0.00414942	0.0373487	0.0212828	1.62396e-07	-0.203308	-0.441554	-0.247999	-0.627414
MINPP1	5.72809e-05	4.45232e-13	0.00367236	0.00132643	0.365783	0.953384	0.391727	0.64979
MIR100HG	2.83228e-07	0.0381824	0.000999242	0.0104557	-1.06613	-0.451604	-0.565315	-0.74396
MIR155HG	8.88848e-06	0.000618883	6.97018e-09	0.0269015	0.881549	1.12039	1.77354	2.12468
MIR3142HG	4.4565e-22	2.44834e-11	3.74371e-12	0.00287093	1.84997	2.03894	2.09494	1.64488
MIR99AHG	1.95666e-17	2.23449e-06	2.18571e-06	0.00138037	-1.16128	-0.75361	-0.783275	-0.799172
MIS12	1.25856e-06	0.00087017	1.85502e-05	0.000337815	0.378216	0.500807	0.381414	0.477425
MISP	0.000103052	3.35801e-05	0.00568613	0.0131206	-1.34568	-2.0282	-0.906015	-1.63758
MKI67	2.52638e-11	3.04757e-27	2.84047e-07	4.85411e-10	1.00183	2.15548	1.41404	1.89463
MLC1	5.93632e-16	1.19666e-08	1.14376e-08	0.000271245	-2.37777	-1.74376	-1.62985	-2.18084
MLF1	1.10492e-09	0.000253307	5.31803e-15	8.77374e-08	-0.749998	-0.687506	-1.0847	-0.980855
MLPH	0.000550999	9.47327e-08	0.0189153	0.00243311	-0.452973	-0.807311	-0.408666	-0.746884
MLXIP	1.33204e-23	5.35841e-17	4.00906e-07	3.80784e-06	-0.951101	-1.10588	-0.836023	-0.674166
MMP28	3.36999e-27	2.10739e-18	8.98218e-11	9.94703e-06	-1.20697	-1.62394	-1.23038	-0.826117
MMP9	3.61956e-19	0.000334804	6.47221e-20	0.00504129	2.16465	1.19728	2.34959	1.22937
MOAP1	4.72436e-12	1.9069e-07	1.12538e-18	0.000331065	-0.38864	-0.644526	-0.662447	-0.51309
MOCS3	0.000932928	0.00926712	0.00103528	0.00342235	0.200316	0.308185	0.28943	0.449444
MORN3	4.02208e-14	4.70882e-08	0.00196288	0.000975457	-0.867983	-1.11326	-0.604903	-1.05718
MPHOSPH10	1.49951e-10	1.89899e-09	0.0118075	0.0280791	0.302665	1.34453	0.245812	0.243989
MPI	4.66062e-16	0.0149686	3.2308e-23	5.73291e-07	0.655701	0.442756	0.733488	0.740434
MPZL3	1.02065e-09	7.78562e-25	0.000685842	0.00146832	0.534868	1.37881	0.489106	0.901915
MR1	1.98274e-24	3.60541e-05	1.29713e-11	0.0332059	-0.839231	-0.378962	-0.538827	-0.297798
MRPL13	7.27775e-18	3.52188e-10	6.06629e-06	0.00813233	0.645239	0.665195	0.577748	0.381993
MRPL15	1.14724e-13	7.77355e-23	1.91268e-08	0.00570551	0.519859	0.878815	0.466359	0.448191
MRPL17	8.24361e-11	0.00790649	3.33407e-05	0.000390403	0.433296	0.344307	0.524902	0.477139
MRPL19	6.11292e-05	2.43439e-14	1.25715e-07	0.0016655	0.228177	0.953261	0.370385	0.340544
MRPL3	1.59243e-17	9.79369e-23	2.47842e-06	0.000323872	0.547069	1.13104	0.415836	0.486199
MRPL32	9.78015e-18	1.43125e-07	9.20023e-09	0.000506041	0.638335	0.836186	0.602362	0.407935
MRPL35	3.29023e-16	1.78832e-16	1.2292e-09	0.000448317	0.538934	0.689032	0.450381	0.395782
MRPL37	9.20574e-27	4.59199e-12	1.20221e-05	0.00901905	0.619973	0.795242	0.486988	0.320953
MRPL4	8.97815e-19	5.31613e-07	3.64827e-10	9.75237e-05	0.729335	0.947473	0.721067	0.564936
MRPL47	7.99148e-21	3.63444e-13	7.42541e-12	0.00470767	0.63054	0.863568	0.55034	0.494974
MRPL50	0.042183	1.02387e-08	6.79631e-05	0.0412397	0.143092	0.579205	0.269883	0.290902
MRPS10	4.31909e-12	5.49575e-20	0.00141205	0.00134585	0.409016	1.06472	0.229196	0.339395
MRPS16	1.50852e-23	0.018923	0.000197325	0.00646322	0.499936	0.308665	0.373158	0.295123
MRPS22	8.53856e-19	1.27737e-13	2.08981e-05	0.00752561	0.511588	0.750859	0.400549	0.345986
MRPS27	0.000482989	0.00288753	0.0448635	0.0346359	0.160338	0.226349	0.154392	0.206439
MRRF	9.82315e-16	2.67084e-08	2.12016e-12	0.0129352	0.398582	0.513827	0.524064	0.376393
MRS2	3.1738e-15	7.37676e-09	6.45977e-06	0.00929873	0.443897	0.579492	0.434661	0.30477
MSH3	0.00412407	6.95587e-09	0.00108536	0.00662943	0.218555	0.951105	0.288054	0.441418
MSH6	0.000865596	0.00268946	0.00363096	0.0123031	0.188196	0.30134	0.236616	0.282911
MSL3	2.09252e-14	4.03769e-07	4.8882e-10	0.009631	0.407445	0.55998	0.622178	0.402711
MT1X	4.61956e-23	3.30267e-07	3.26779e-06	0.000141577	-1.39725	-1.33466	-0.952829	-1.06043
MT2A	6.65382e-06	3.14724e-06	1.06753e-06	0.018585	0.686055	1.21459	1.21984	0.627126
MTCH1	4.54089e-13	1.66425e-08	0.000414561	7.85413e-06	-0.316749	-0.640199	-0.368707	-0.460891
MTCH2	2.08108e-29	1.0576e-10	2.1937e-08	0.0145177	0.675672	0.708207	0.548351	0.297119
MTCL1	5.62412e-30	1.55457e-07	3.02109e-08	9.25278e-10	1.78981	1.18212	1.42413	1.37684
MTDH	2.67659e-05	8.8305e-15	0.032513	0.00287428	0.238693	0.816611	0.139371	0.260871
MTERF2	7.31071e-16	0.0303393	0.0060524	0.0355953	-0.883695	-0.400437	-0.357973	-0.615156
MTF1	1.62656e-22	1.52018e-34	4.57078e-06	4.99827e-06	0.565323	0.888282	0.550168	0.747814
MTHFD1	9.33328e-17	2.45454e-17	6.0459e-12	0.000123964	0.462856	0.771818	0.627347	0.626608
MTHFD2	3.49168e-09	6.04612e-17	1.00084e-12	0.00152204	0.50143	0.789242	0.664469	0.502402
MTIF2	1.96049e-30	1.43212e-11	4.74721e-19	0.0108528	0.523339	0.852421	0.429815	0.291509
MTMR11	7.20907e-18	4.49853e-08	3.23795e-14	0.0109956	-0.868508	-0.688862	-0.791058	-0.557959
MTMR3	1.7346e-08	2.75193e-10	4.79244e-06	0.00524511	-0.372445	-0.953093	-0.426066	-0.44133
MTO1	5.36404e-11	2.42098e-13	4.8982e-11	9.36982e-06	0.4795	0.740991	0.647506	0.664335
MTRR	1.57872e-05	7.00144e-12	3.94042e-06	0.00145359	0.378048	0.908798	0.583184	0.529192
MTX1P1	2.4109e-12	5.05207e-06	0.000409503	0.00593115	0.953369	1.04658	0.732409	1.72306
MTX2	5.05041e-17	4.80877e-09	9.04098e-06	0.00647729	0.430449	0.518818	0.39211	0.369757
MUC4	3.1812e-11	4.46783e-22	2.46264e-13	1.02513e-06	3.00995	4.4892	5.63821	5.37744
MXD4	0.000583388	0.00013173	0.0162296	1.68721e-05	-0.273324	-0.619454	-0.273744	-0.362291
MXRA7	1.37079e-09	1.28624e-15	0.000253247	0.00677562	-0.877497	-1.29228	-0.635551	-0.823455
MYADM	5.22398e-17	1.60349e-11	1.3363e-06	0.00244256	-1.41498	-1.36017	-0.889349	-1.10178
MYCBPAP	4.28466e-26	0.000301705	9.09011e-06	0.011561	1.89674	1.36994	1.41081	1.63745
MYH14	1.42097e-26	9.8621e-26	6.04457e-27	1.00502e-06	-1.80092	-2.43275	-2.07202	-1.41117
MYH3	6.39664e-09	7.38954e-09	0.00116298	2.08159e-05	-1.07979	-2.62371	-1.93469	-2.26613
MYL9	7.48116e-06	4.05748e-19	2.90332e-06	0.034336	-1.03968	-1.85854	-0.987819	-1.02156
MYO1E	1.18249e-20	2.24158e-19	0.00923191	0.00139473	0.606044	1.01697	0.408167	0.508093
MYO1H	1.32277e-12	3.13783e-13	2.44095e-12	0.0348227	1.21385	2.33222	2.26544	1.55319
MYO3A	8.67626e-09	5.1183e-06	1.00255e-12	0.00654251	-2.55806	-2.78103	-2.58845	-1.96875
MYO5A	8.1268e-23	5.06292e-42	5.61122e-08	6.81321e-12	0.714742	1.31346	0.730473	1.05175
MYOC	4.91753e-08	1.94938e-14	6.69481e-05	1.64444e-05	-2.43208	-2.76474	-1.80636	-2.24563
MYOM2	1.35347e-33	9.66127e-13	3.04466e-09	0.0009547	-2.20595	-2.10033	-1.39883	-0.958773
N4BP2L1	2.8484e-48	4.41489e-07	8.96381e-17	0.000158933	-1.25707	-0.822081	-0.956108	-0.775538
N4BP2L2-IT2	9.21578e-07	0.00401638	0.00128925	0.0089094	-0.750583	-0.66895	-0.855247	-1.11449
NAA15	7.99265e-17	1.76698e-31	1.61918e-10	2.54062e-08	0.610139	1.3608	0.718477	0.823713
NAA35	0.0153466	2.3377e-13	0.00114736	0.0462064	0.106583	0.847912	0.261643	0.271547
NACAD	1.01829e-09	8.04855e-24	4.32646e-09	0.043689	-1.48882	-1.87222	-1.02547	-0.815242
NAGK	0.000123237	0.000740756	1.51042e-06	0.017275	0.278296	-0.511424	0.516001	0.359864
NAMPTP1	4.52764e-20	1.06855e-48	2.4306e-21	1.54756e-06	2.31175	2.86283	2.07447	1.53757
NAP1L3	1.21974e-26	0.000142138	0.00150308	0.00441854	-2.00186	-0.827077	-0.696728	-0.921509
NASP	3.202e-20	0.000687666	6.86851e-09	0.0030123	0.507133	0.517235	0.431692	0.299309
NAT1	1.18057e-06	4.29335e-14	2.9001e-06	0.0401993	0.403697	0.894444	0.527501	0.539575
NAV1	0.0135052	0.0348025	0.0219443	0.00049302	0.214805	0.329101	0.380122	0.493441
NAV3	1.77801e-11	4.86186e-08	0.00912323	0.00630531	0.844101	1.06057	0.543914	0.798383
NBL1	6.24144e-06	2.99214e-08	0.00428849	3.97402e-05	-0.382191	-1.25091	-0.484208	-0.654858
NBR1	1.12935e-14	0.00149759	6.13929e-13	0.00501857	-0.35719	-0.230479	-0.408886	-0.222268
NCALD	5.75478e-07	4.90396e-09	0.0318253	0.000135817	-0.910058	-1.68464	-0.779594	-1.4561
NCAM1	4.54165e-25	3.02442e-13	3.1138e-08	0.0127061	-1.62867	-1.69069	-1.13419	-0.97832
NCAPD2	1.21262e-05	4.79062e-05	1.20339e-05	0.00371976	0.328185	0.474603	0.497257	0.423566
NCAPG2	1.63887e-16	3.78457e-22	6.1291e-10	0.00524342	0.603487	0.97187	0.608145	0.549707
NCCRP1	4.83663e-21	1.18697e-17	8.54532e-06	0.00107586	0.783173	1.5455	0.729057	1.16825
NCF1	0.0089605	0.0465107	6.24596e-05	0.013137	0.55453	-0.708031	0.933047	-1.38289
NCL	2.65996e-12	5.90297e-09	0.000819567	0.00320933	0.558089	1.07993	0.32503	0.430765
NCOA7	3.70871e-32	8.0398e-14	6.01383e-14	3.55447e-10	1.27503	1.0814	1.42183	1.32978
NCOR2	1.04024e-08	8.28063e-08	0.0056049	0.0278976	-0.605958	-1.0381	-0.582035	-0.187316
NCS1	1.54143e-08	0.000495338	5.24307e-09	0.0260082	-0.467514	-0.658246	-0.67103	-0.340795
NDC1	1.12415e-10	7.12399e-17	1.32951e-09	0.00267673	0.420095	0.8768	0.412265	0.387817
NDRG4	7.82826e-23	6.04585e-09	1.64027e-10	0.00015726	1.47998	1.26284	1.00321	0.903043
NDUFAF2	6.82018e-28	2.05459e-08	0.000262266	0.00335954	0.847645	1.64851	0.519035	0.511412
NDUFS1	0.0119532	3.22592e-11	0.00926317	0.00495329	0.115464	0.544417	0.236162	0.260452
NEBL	0.00033803	0.00536388	4.66834e-20	3.57187e-06	-0.270639	-0.381245	-0.963123	-0.534417
NEBL-AS1	3.29003e-05	1.14385e-06	9.04176e-07	0.0216577	-0.750567	-2.54031	-1.51039	-1.36355
NEIL3	2.59197e-06	1.30041e-10	2.70092e-05	0.037389	0.432179	1.49655	0.716727	0.828689
NEK11	1.65996e-08	5.60606e-05	0.000322392	0.00516086	-0.553839	-0.76889	-0.482467	-0.498627
NEK2	9.60509e-17	9.03012e-34	1.23769e-11	0.00640558	1.11108	2.28328	1.31724	0.945073
NELFCD	1.07158e-22	3.14461e-11	1.30804e-15	1.29119e-05	0.514659	0.616547	0.519309	0.450199
NELL1	9.19767e-10	0.000142046	0.00223892	0.000209257	-2.33274	-3.08789	-1.56415	-4.26608
NEU2	7.04837e-25	2.98361e-12	5.44275e-07	0.000636302	1.67997	2.27138	1.61402	1.68933
NEU3	1.93311e-07	1.00375e-07	0.00715112	0.0319052	-0.452672	-0.540641	-0.264453	-0.380035
NFASC	0.000386611	1.91506e-05	0.00280078	0.000553332	0.371656	0.597685	0.442722	0.520607
NFATC2	2.17219e-15	0.00393053	0.000123464	0.000827483	-0.853465	-0.437688	-0.662669	-0.681539
NFE2L3	2.94999e-13	4.60276e-32	1.6738e-07	0.000190677	0.625535	1.56609	0.65987	0.813118
NFIB	4.86424e-39	1.21983e-05	1.34291e-10	0.000390359	-0.927474	-0.567085	-0.680018	-0.685426
NFIC	7.20149e-09	1.26519e-06	0.000602288	0.0055201	-0.677388	-0.593103	-0.499962	-0.229123
NFIL3	8.18196e-05	3.36745e-05	5.99385e-05	0.00984503	0.359339	0.700394	0.495647	0.450275
NFIX	1.774e-24	5.0818e-11	2.25946e-07	0.0034586	-0.80342	-0.65436	-0.681643	-0.307721
NFKBIZ	2.46654e-26	7.45008e-29	5.0245e-14	1.99659e-19	1.14756	2.37922	1.9736	2.14619
NGEF	1.37128e-07	0.00828718	1.00372e-05	0.0106449	-0.550259	-0.44093	-0.738495	-0.467519
NIFK	0.000515977	1.65702e-06	0.00322151	0.00194067	0.321052	0.652847	0.298205	0.43781
NINJ1	5.28388e-23	3.53368e-08	1.1381e-08	6.69847e-10	-0.89072	-0.949891	-0.786167	-0.799845
NIPAL3	1.80552e-11	0.00136055	0.00299375	0.0255342	-0.461172	-0.358051	-0.326396	-0.23043
NISCH	4.18353e-10	2.41049e-12	8.34578e-05	0.0102559	-0.536022	-1.20392	-0.454248	-0.413835
NKD1	9.35511e-08	4.67808e-09	2.62209e-09	0.0458144	-0.628163	-0.981753	-0.836587	-0.44271
NKIRAS2	1.13014e-22	0.000100089	3.07342e-05	4.41941e-05	0.427717	0.462356	0.335053	0.456088
NLRP2	0.00039863	0.00779228	0.0170481	0.0002031	1.29718	1.66891	1.55806	1.79678
NLRP7	1.42415e-09	1.09847e-12	5.27437e-09	0.0335571	3.72067	4.12112	4.40297	2.47211
NMRK1	1.88433e-07	0.000150964	0.000365432	0.0334099	-0.446088	-0.57971	-0.437657	-0.309888
NOCT	2.03045e-27	7.00212e-15	6.29259e-13	8.2307e-08	1.51572	1.27452	1.68631	1.6078
NOG	0.00409687	0.000379209	1.1228e-05	0.0120716	-1.52443	-1.74936	-1.18308	-1.48446
NOL10	1.88667e-15	2.85859e-16	9.16609e-10	0.0074955	0.390721	0.921184	0.479356	0.353817
NOL11	2.56776e-07	3.11234e-09	4.12226e-06	0.000253359	0.285478	0.604147	0.348418	0.416527
NOL8	0.00543611	1.39939e-07	0.0146308	0.000731803	0.149854	0.922725	0.325903	0.512685
NOP14	1.90818e-23	5.652e-10	6.52114e-06	1.2544e-05	0.582764	0.935538	0.659004	0.627548
NOS2	2.14968e-13	6.92578e-51	1.63683e-22	8.45179e-10	3.93259	5.84665	5.68838	5.61098
NOTUM	4.50588e-11	2.06269e-09	0.00303394	0.0212972	-2.29331	-2.27729	-0.921227	-0.959543
NPAS1	1.09213e-37	2.16229e-15	2.46324e-18	0.000362978	-2.00788	-1.81815	-2.20137	-1.59776
NPHP4	9.00038e-20	0.000641885	3.04127e-05	0.0136232	-0.900728	-0.631384	-0.507908	-0.471995
NPLOC4	4.9764e-24	0.000183314	0.0012269	0.000310966	0.53372	0.574225	0.332649	0.392836
NPR1	7.41263e-11	2.26226e-18	0.00189286	0.038067	-1.1847	-1.78642	-0.558356	-0.745824
NPTN	3.93807e-06	0.0247268	1.32596e-05	7.2542e-05	-0.218224	-0.160075	-0.314682	-0.312669
NPTX1	9.24064e-07	2.16916e-17	2.27253e-23	1.80591e-05	-2.62269	-4.68883	-3.97967	-3.0684
NPTX2	9.14329e-11	3.61623e-11	4.99585e-08	0.00940806	-1.11352	-1.98203	-1.18749	-0.864501
NR1D1	8.76078e-06	1.22927e-07	4.44825e-06	0.0273027	-1.33326	-1.42559	-1.61974	-1.11219
NR1I3	5.35945e-07	2.60322e-06	0.000156869	0.0484162	-0.686832	-1.38802	-0.814946	-1.1839
NRBF2	7.62604e-26	3.63253e-35	3.98407e-12	0.00441234	0.811147	1.04919	0.700233	0.52688
NRG3	0.000871821	1.47373e-05	0.00291315	0.00297401	-1.74876	-1.87463	-1.29219	-1.60196
NRIP1	1.59604e-07	2.02509e-06	0.002465	0.00279934	0.542794	0.78308	0.518441	0.662076
NRN1	1.0475e-21	1.18677e-20	4.6046e-05	0.00768944	-1.11958	-1.53268	-0.836705	-0.909444
NRP2	8.64332e-22	0.000372777	8.63894e-05	0.012007	1.32411	0.563498	0.713421	0.475839
NSF	2.41815e-18	5.75543e-19	1.96699e-09	0.00438745	0.497202	0.983274	0.435153	0.352875
NT5C2	3.93811e-29	6.08705e-14	3.98895e-09	2.90754e-05	0.667024	0.742192	0.542875	0.582957
NT5C3A	1.71152e-26	1.08194e-46	9.60778e-11	0.000604816	1.37388	2.48975	1.08744	1.13862
NT5DC3	3.80358e-06	0.0104365	0.00042665	0.010645	-0.424464	-0.464501	-0.507665	-0.75131
NTF3	5.6256e-10	3.98395e-08	2.7529e-05	0.0367538	-1.67314	-1.74585	-1.09125	-1.19484
NTM	9.16769e-65	1.53486e-09	3.0901e-15	0.00128263	-2.7605	-1.12214	-1.17495	-1.21301
NTN1	1.06002e-22	3.43594e-14	4.42352e-08	0.02419	-1.46661	-1.7233	-0.893528	-0.863755
NUDCD1	0.00793958	5.08342e-05	8.46801e-05	0.00125609	0.221144	0.646478	0.414109	0.526275
NUDT10	7.87043e-13	3.41113e-07	3.1782e-06	0.0173303	-1.56925	-1.75202	-1.12369	-1.26244
NUDT15	1.24121e-32	4.388e-31	4.21756e-09	0.00480031	0.855962	1.1663	0.698424	0.54171
NUDT16	1.80291e-05	3.47589e-10	3.71238e-05	0.0167715	-0.273958	-0.726506	-0.340407	-0.352663
NUDT4	4.23632e-27	3.5205e-08	0.000133809	0.0309305	0.924144	1.07932	0.320973	0.315637
NUDT5	2.83292e-15	3.62493e-13	2.36335e-07	0.0245896	0.383754	0.880237	0.36096	0.295874
NUDT8	1.11002e-15	0.00778752	1.01863e-05	0.0332855	0.676639	0.591801	0.695575	0.513154
NUF2	6.88761e-19	5.27366e-18	1.3716e-10	0.000202052	1.01844	1.82432	1.12391	1.36537
NUFIP2	0.00176309	1.44557e-09	0.0133183	0.00869169	0.136063	0.679641	0.348779	0.353268
NUMA1	2.72101e-22	0.000177778	0.000995039	0.0172008	-0.496592	-0.603506	-0.583747	-0.240011
NUMBL	9.66577e-10	3.70321e-12	5.6233e-05	0.0271049	-0.591711	-1.29521	-0.478845	-0.608713
NUP155	1.46311e-06	1.95849e-14	7.03814e-05	0.0104037	0.230886	0.71649	0.352899	0.401933
NUP160	0.000118833	0.00424633	1.58422e-06	0.00188142	0.222899	0.24793	0.338085	0.375516
NUP188	5.59313e-08	9.1285e-05	4.06399e-08	3.40377e-06	0.350618	0.475576	0.516446	0.612673
NUP210	2.74644e-21	5.70732e-23	5.51584e-18	2.12189e-05	1.25897	1.55887	1.60098	0.992695
NUP37	2.7718e-07	5.63702e-09	1.44961e-07	0.00343862	0.298156	0.619963	0.473313	0.505128
NUP88	2.37654e-16	1.38394e-11	0.00027462	3.77623e-05	0.42129	0.818752	0.498842	0.476263
NUP98	8.36108e-05	4.37045e-06	0.00688601	0.00101381	0.191515	0.309833	0.192291	0.329047
NUPR1	2.14426e-10	5.42763e-05	1.36505e-07	4.11366e-07	-0.667992	-0.941925	-0.67095	-0.808221
NUS1	1.77274e-10	6.09614e-06	0.0185799	0.0292333	0.497359	0.685288	0.21765	0.313569
NWD2	7.24323e-14	7.71709e-38	4.31123e-20	0.000236397	1.22868	3.30453	2.39472	2.78035
NXPH3	1.28827e-16	1.81342e-09	6.07025e-06	0.0195456	-1.19663	-1.59652	-0.959633	-0.951987
NYAP1	2.74055e-21	4.49857e-13	1.51274e-05	0.00853226	-1.84817	-3.48733	-1.02541	-1.08697
NYNRIN	2.51646e-13	5.83258e-11	2.80729e-09	0.0141046	-0.942317	-0.934594	-0.728247	-0.408961
OCRL	1.5724e-11	8.39407e-07	0.000162754	0.0291429	-0.34833	-0.386884	-0.270353	-0.225833
ODF3L1	4.34529e-23	9.20887e-09	2.37401e-18	0.000384089	-2.89991	-1.99358	-2.80075	-2.66533
OIP5	3.07746e-13	0.00393878	1.00483e-05	0.0499382	0.774179	0.799152	0.92502	1.03809
OLFM1	2.36166e-35	5.08156e-07	8.0685e-05	0.000254744	2.02338	0.814005	0.652124	0.731235
OLFML2A	2.32873e-13	8.35892e-21	2.53845e-11	0.00159472	-0.945591	-1.07624	-0.895148	-0.765403
OLFML3	7.72412e-17	1.56524e-09	0.0406415	0.0137558	-1.59389	-1.20889	-0.490265	-0.956804
ORAI1	3.94288e-16	5.14342e-07	1.35284e-08	6.86866e-07	-0.645327	-0.89332	-0.741835	-0.667579
ORMDL3	7.60788e-15	4.90827e-12	1.51514e-07	0.000172829	-0.41677	-1.01838	-0.430467	-0.474251
OSBP2	2.68816e-19	1.80298e-08	0.0010801	0.00267658	1.03206	1.06748	0.638736	0.653748
OSBPL9	0.000771164	0.000189715	0.000190436	0.0268985	-0.155511	0.516837	-0.263808	-0.305117
OSTC	1.87613e-07	0.000790517	1.57736e-05	0.000291398	0.413934	0.448747	0.440999	0.404423
OTUB1	8.51661e-15	0.000201806	0.000208163	0.016231	0.479516	0.668633	0.371655	0.293156
OTUB2	7.28869e-20	1.32398e-16	1.75511e-08	3.96714e-05	0.852985	1.82792	1.02559	1.23641
OTUD6B-AS1	2.86889e-14	0.00014934	8.62257e-12	0.0023883	-0.463045	0.883952	-0.634573	-0.372581
OTUD7B	0.000538382	4.21343e-05	0.00166308	0.00317044	-0.156146	-0.441125	-0.267894	-0.342507
OVOL1	2.55924e-06	0.001911	0.00128982	0.00662141	0.515829	0.855144	0.661851	0.827119
OVOL2	0.00110164	0.0450548	0.0174886	0.0352429	0.375872	0.361862	0.395008	0.478496
OVOS2	6.4983e-11	1.23539e-05	9.72275e-10	0.00740508	1.60314	1.61319	1.65394	2.57806
OXCT1	4.22697e-13	1.17666e-28	4.18558e-05	0.00295522	0.40893	1.08532	0.389828	0.394262
OXGR1	5.4999e-07	0.0414771	0.0110515	0.0124178	-1.83169	-0.781352	-1.07719	-1.19755
OXNAD1	3.46927e-06	1.20259e-09	1.88465e-11	0.0182165	0.307887	0.526301	0.566209	0.397115
OXSR1	3.58309e-12	1.34388e-07	0.00130642	0.0093987	0.354949	0.439777	0.271954	0.29029
P2RX1	0.011876	5.04645e-10	2.62053e-07	0.00317865	-0.681978	-1.90404	-1.42783	-1.45984
P4HA1	4.51335e-22	0.000181534	4.34936e-06	0.00135227	-1.04086	-0.598027	-0.54434	-0.673388
P4HTM	2.6097e-17	1.30193e-25	2.02279e-07	0.000326255	-1.19799	-1.81577	-0.714368	-0.911714
PABPC1	4.12957e-06	5.85347e-13	0.023087	0.00112483	0.308045	0.849959	0.169487	0.298711
PABPC4	4.59622e-07	0.00115943	3.5161e-08	0.000579216	0.266012	0.304541	0.377428	0.291319
PACS2	0.0110343	1.22551e-09	0.0370172	0.00928945	-0.15205	-0.812201	-0.202431	-0.344903
PACSIN2	1.43306e-12	1.12443e-09	2.32842e-10	4.0553e-06	-0.390085	-0.52343	-0.405574	-0.457674
PAEP	4.1546e-14	0.0162299	0.00468552	0.0435328	2.77056	1.46064	1.63209	2.17305
PAICS	0.00699331	7.89665e-15	0.00728383	0.00937428	0.127748	0.774569	0.214298	0.335736
PALB2	3.50178e-07	8.64578e-08	0.020206	0.00732208	0.233884	0.577862	0.22701	0.453985
PALM	8.54579e-35	7.5406e-27	5.40222e-07	0.00350811	-1.98057	-1.96364	-0.88041	-1.14445
PAM	2.58961e-11	0.000341936	0.0128967	0.0219301	-0.955769	-0.711442	-0.369086	-0.660417
PAMR1	7.9483e-24	1.67462e-20	2.75739e-10	0.00132694	-2.73882	-2.28813	-1.56368	-1.66447
PARD3B	6.06928e-18	0.0457749	6.93134e-05	0.00708498	-0.728285	-0.251244	-0.532835	-0.453196
PARD6G-AS1	0.000305615	0.000335514	0.00112559	0.0269822	-0.557417	-0.896826	-0.507806	-0.768663
PARP4	4.19496e-08	0.000194336	1.78989e-07	0.00458046	0.384955	0.466751	0.514184	0.540088
PARP8	6.86822e-10	5.45147e-12	4.33368e-07	0.0171654	0.358692	0.941601	0.410952	0.53638
PARPBP	9.13719e-13	8.39142e-22	2.10532e-11	0.000168793	0.758517	1.64416	1.1827	1.2385
PARVB	7.13455e-17	1.26953e-17	0.034819	0.00973576	-0.946921	-1.37716	-0.295717	-0.587486
PATL1	0.0140537	6.91589e-10	0.0278695	0.038149	0.201008	0.628514	0.234314	0.227214
PBXIP1	1.6209e-20	2.06051e-10	2.94782e-06	0.00344645	-0.577973	-1.2429	-0.601717	-0.634741
PCBP1-AS1	6.02779e-05	5.25365e-19	0.0481866	0.0495858	-0.311316	-0.992796	-0.203137	-0.36362
PCBP4	0.0183244	0.000120823	0.00370122	2.69525e-05	-0.15654	-0.937641	-0.275114	-0.560981
PCDHB16	4.16848e-11	0.0341114	3.10658e-07	0.032712	-1.23568	-0.527522	-1.02959	-0.979505
PCP4	0.00158627	0.0267633	2.72853e-08	0.0300912	-1.42175	-0.936663	-1.93017	-1.53373
PCSK6	5.25096e-32	0.000233763	0.017721	0.00574324	0.959554	0.72035	0.388542	0.864362
PCSK9	6.85879e-26	1.6884e-11	2.69869e-28	1.60124e-09	2.05715	2.31467	2.55327	1.89723
PDCD1	1.88045e-08	0.00160692	6.63237e-15	0.00350945	2.05886	1.27817	2.23093	1.54814
PDCD4	6.32036e-18	1.14381e-06	3.87281e-07	1.15398e-07	-0.723607	-0.589737	-0.753092	-0.94389
PDE11A	1.74737e-08	7.17581e-06	0.0112406	0.000424958	-2.65001	-2.54177	-1.43424	-2.16368
PDE12	5.98829e-09	4.14175e-15	0.0026758	0.0192823	0.3359	0.695468	0.355822	0.342161
PDE4DIP	2.09913e-19	1.2714e-10	1.30541e-11	3.50954e-05	-1.02258	-0.737225	-0.605157	-0.627838
PDE8A	1.16095e-23	1.42838e-16	5.86854e-09	0.00706262	0.743173	0.865102	0.749509	0.404151
PDGFA	6.41067e-36	1.29396e-22	0.00147988	0.000940932	-1.05338	-1.30159	-0.548098	-0.687467
PDGFB	2.25206e-18	6.03085e-07	2.52015e-05	0.0268046	-1.10795	-1.27891	-0.638616	-0.579163
PDGFC	3.76061e-30	5.0037e-10	1.0699e-15	5.68118e-05	-1.35781	-0.968432	-1.1442	-0.943225
PDIA5	1.36879e-09	0.0232258	0.0369761	0.0406984	0.539931	-0.355322	0.254948	-0.430545
PDK2	5.67311e-09	6.3748e-05	1.45831e-07	0.0185629	-0.532507	-0.472992	-0.54049	-0.399527
PDK3	0.0204327	0.00781664	0.0056188	3.14154e-05	0.204069	-0.711334	-0.799243	-1.27444
PDK4	1.56337e-30	7.03928e-06	2.28184e-06	0.00450357	-2.9298	-1.56876	-1.2519	-1.42525
PDLIM1	0.000651357	1.78898e-06	0.00498133	0.00641559	0.256827	0.59723	0.30258	0.282692
PDLIM2	1.13911e-10	2.7188e-05	4.69435e-06	0.0462725	-0.538285	-0.99713	-0.689508	-0.38487
PDLIM3	1.76024e-09	1.75273e-12	4.76015e-07	0.0262245	-1.19406	-1.52279	-1.07165	-1.03924
PDLIM4	4.80496e-16	1.12066e-22	2.68884e-12	4.98463e-05	-1.29509	-1.75879	-1.06266	-1.10615
PDZD4	6.23547e-34	9.12793e-14	2.57477e-13	0.000817072	-1.81871	-1.99276	-1.15439	-0.929679
PDZD7	1.30112e-13	3.07175e-17	6.26521e-22	0.000125849	-2.3624	-3.16859	-2.82531	-1.67038
PDZRN4	7.40858e-08	8.44531e-06	0.00015282	0.0240816	-1.79397	-1.91095	-1.22331	-1.16446
PEBP1	0.00721666	4.41709e-05	0.00489826	2.56915e-05	-0.140651	-0.547779	-0.346016	-0.477632
PELI3	3.76819e-06	7.44962e-09	2.11619e-06	0.000862691	-0.326569	-1.24809	-0.416134	-0.441363
PER1	0.00145077	1.85352e-06	0.000125722	0.00895696	-0.895109	-1.25705	-1.22348	-1.04139
PES1	4.66064e-20	0.00185135	7.19508e-06	0.00553703	0.569372	0.53434	0.44146	0.40872
PEX13	2.10031e-11	1.79315e-19	3.76636e-05	2.54553e-06	0.442659	0.915949	0.404848	0.550274
PFDN6	1.79254e-17	0.02022	5.84816e-06	0.0133068	0.583061	-0.403972	0.477956	0.377029
PGAP3	3.70958e-08	0.000102403	1.77522e-05	1.68356e-07	-0.362145	-0.958657	-0.516525	-0.519442
PGBD5	8.64306e-32	7.14756e-13	4.69768e-18	3.97238e-09	3.40595	2.3723	2.75523	2.33415
PGD	1.86393e-29	2.95076e-07	6.04682e-16	9.58856e-09	1.06902	0.978701	0.965287	0.59203
PGK1	1.50888e-41	3.7559e-12	6.7247e-11	0.00028183	0.94866	0.739503	0.642632	0.461732
PGLYRP2	2.75301e-29	2.05765e-18	9.95286e-21	0.00173803	2.64769	3.02094	3.20565	2.76921
PGLYRP3	2.23383e-09	4.10551e-10	2.63158e-05	0.000359811	0.797357	1.3897	0.728582	1.07058
PGLYRP4	1.05876e-27	5.12017e-15	1.46393e-12	2.57376e-05	1.46329	1.78683	1.35379	1.65766
PGM5	8.80875e-11	3.06515e-27	1.3836e-11	0.0126779	-1.23447	-1.88171	-1.32999	-1.04379
PGPEP1	1.16243e-10	1.83282e-17	9.03484e-05	0.0193667	-0.755387	-1.48426	-0.408189	-0.577776
PHEX	0.00016384	4.09044e-13	1.20864e-13	0.0363431	0.680619	1.57571	1.4893	1.00756
PHF1	4.40228e-12	4.49646e-14	1.50819e-07	0.000579742	-0.711734	-1.28691	-0.608736	-0.847938
PHF2	2.16833e-20	4.43344e-15	0.000334907	0.010295	-0.345912	-0.623645	-0.395102	-0.20311
PHKA1	8.26549e-17	2.47037e-09	3.95583e-05	0.0373744	0.566776	0.718678	0.43848	0.341464
PHLDA2	1.10119e-17	0.000213621	1.88879e-06	0.00289153	1.16107	0.992757	1.1401	0.676998
PHTF1	1.34715e-11	0.00273345	3.16119e-09	0.0145388	0.595451	0.511745	0.635737	0.573069
PHTF2	2.92173e-14	0.000168517	3.02783e-05	0.0297094	0.457353	0.592815	0.518155	0.379191
PHYH	6.81866e-24	1.11038e-15	6.10888e-11	0.00589261	-1.03248	-1.30518	-0.898533	-0.816149
PHYHD1	4.19137e-39	2.39401e-29	2.06392e-23	2.53539e-14	-1.76345	-1.80668	-1.59489	-1.44363
PHYHIP	2.21705e-35	1.02543e-25	2.60183e-28	2.05412e-11	-2.94252	-3.46544	-2.43707	-2.08591
PI3	1.02905e-11	4.08917e-63	3.31778e-25	1.28892e-46	3.80268	8.51851	6.739	6.4813
PICALM	1.10771e-08	3.08427e-10	0.00667334	0.00873044	0.239836	0.574095	0.179767	0.180859
PIEZO2	1.2048e-06	0.00143256	0.00442945	0.00957361	-1.21265	-0.918741	-0.695669	-1.05236
PIGA	1.01375e-24	6.53523e-35	1.23683e-07	0.00241754	0.644867	1.29112	0.613756	0.603544
PIGW	3.47924e-21	3.46292e-07	4.58638e-10	0.00511609	0.805663	0.822004	0.663773	0.584783
PIGX	4.86268e-10	3.74461e-05	0.000561066	0.0308897	0.501972	0.473118	0.381774	0.290522
PIK3CG	0.0109279	0.00164656	0.000529008	0.00847336	0.265424	0.599294	0.492521	0.515059
PIK3IP1	0.00600173	9.80756e-07	2.03417e-05	0.000663527	-0.334406	-0.838104	-0.61579	-0.556151
PIK3R6	2.49585e-08	1.93141e-10	0.0476753	0.0499052	-1.1074	-1.37793	-0.435111	-0.926854
PIM1	3.29994e-11	9.14368e-06	0.0396904	0.0492193	0.554159	0.663105	0.310209	0.473614
PINK1	0.00175	0.00145136	1.49767e-06	0.0350033	-0.246661	-0.536883	-0.515284	-0.382576
PIP	0.00691688	1.63522e-06	0.0156544	0.000235267	-2.50263	-3.01885	-2.06163	-2.58598
PIP4K2B	3.98463e-24	7.3035e-16	1.73799e-07	0.0174932	-0.459205	-0.647199	-0.337212	-0.302422
PKD1	1.13861e-20	2.21903e-11	3.6325e-05	0.00438359	-0.924565	-1.76186	-0.860473	-0.586578
PKIB	2.76317e-34	0.00617564	1.24968e-09	0.0114057	-1.49985	-0.655756	-1.15786	-0.822401
PKMYT1	3.57428e-33	3.21924e-05	1.30557e-16	1.0619e-06	1.33286	1.19272	1.52222	1.36333
PLA2G2F	1.13551e-35	1.73328e-16	4.1686e-11	0.000520872	1.70059	2.15846	1.72938	1.32875
PLA2G4E-AS1	1.03951e-26	2.55587e-05	0.000324504	0.0275049	1.49617	1.34362	1.9922	1.22703
PLAA	4.49137e-14	1.12022e-14	0.000173548	0.0199907	0.315934	0.695631	0.23115	0.349662
PLAGL2	1.0557e-06	2.0985e-07	0.00773229	5.15496e-05	0.406894	0.67417	0.375484	0.559123
PLBD1-AS1	2.35483e-12	2.68135e-24	3.90027e-12	2.15453e-07	1.21037	1.44012	0.802117	1.30516
PLCD1	1.29336e-27	0.000131079	3.95092e-09	0.0240626	0.943878	0.759936	0.748869	0.43652
PLCH2	3.95025e-18	1.35215e-13	2.11224e-06	0.00133261	-1.17983	-1.493	-1.04848	-0.78125
PLCXD2	5.0267e-14	4.9274e-09	0.00944744	0.0069399	0.817987	1.36547	0.662173	1.42121
PLEC	1.19231e-10	4.05763e-07	0.00546037	0.0138469	-0.48069	-1.05698	-0.503333	-0.23397
PLEKHA2	9.39198e-05	6.86643e-12	0.00448193	0.0233085	0.325768	0.596149	0.233915	0.347703
PLEKHA6	8.86861e-29	5.51447e-20	6.99009e-06	0.00282193	-1.69238	-1.79066	-1.05437	-0.87615
PLEKHB1	0.0172364	2.07961e-09	0.0113523	0.00485769	-0.516811	-1.67339	-0.762923	-1.07245
PLEKHD1	2.74305e-06	1.53895e-06	0.00168462	0.0100604	-0.934077	-1.6278	-1.1522	-1.27838
PLEKHG5	1.30457e-13	1.1432e-09	6.91742e-07	0.00740932	-0.946956	-1.34826	-0.721773	-0.485992
PLEKHG7	4.27917e-12	1.95008e-29	1.09019e-18	3.38319e-05	2.56278	6.06046	4.83877	4.77303
PLK4	1.27609e-12	2.21102e-22	4.67131e-07	0.0107249	0.517491	1.39101	0.574527	0.705957
PLLP	2.73837e-36	6.50294e-28	6.21203e-20	3.63205e-13	-1.66307	-1.9022	-1.74554	-1.51723
PLP1	1.59736e-09	0.000289151	3.25395e-06	0.0164932	-0.97549	-0.681749	-0.960792	-0.560818
PLPP3	1.47047e-16	8.25351e-06	0.000940283	0.015811	-1.28834	-0.87997	-0.566681	-0.742325
PLRG1	7.91659e-18	1.94857e-10	3.56457e-08	0.0114069	0.509556	0.505494	0.424096	0.280116
PMM1	0.00144493	6.50199e-07	0.00816335	0.0150348	-0.31617	-0.886388	-0.370195	-0.370834
PMM2	6.11518e-18	4.49424e-19	5.61466e-23	9.16413e-05	0.738747	0.976738	1.07438	0.871252
PMP22	4.876e-29	0.00271914	0.000386136	0.0116505	-1.5676	-0.493648	-0.468194	-0.748619
PNO1	1.3239e-10	2.71073e-05	9.38987e-07	4.00562e-05	0.497276	0.490429	0.543139	0.694825
PNPLA7	9.31376e-14	6.95556e-23	2.57865e-14	0.00369232	-1.29794	-2.21699	-1.38961	-1.05824
PNPLA8	0.00043668	3.23917e-06	0.021725	0.00593458	0.225654	0.586698	0.167412	0.330232
PNPT1	9.35402e-10	8.972e-24	6.91841e-09	2.53565e-07	0.505158	0.993965	0.746945	0.755298
PNRC2	0.0198003	4.05695e-12	1.19207e-10	9.84085e-05	0.27194	0.620501	0.423582	0.388052
POLB	2.06372e-19	1.71369e-14	2.45975e-09	0.012695	1.07474	1.38107	1.00229	0.66187
POLR1A	7.25035e-05	0.0425216	0.0032819	7.3928e-05	0.301523	0.222938	0.495794	0.647325
POLR1B	0.000126221	5.69557e-09	1.42215e-05	1.16212e-05	0.36593	0.672357	0.5714	0.648742
POLR2J4	0.0048773	1.10046e-05	0.00288256	0.00915206	-0.301008	-1.32488	-0.998045	-1.24842
POLR3B	7.73414e-13	3.83645e-26	3.90334e-05	0.00146149	0.425951	1.04057	0.344709	0.659643
POM121	7.57326e-16	1.86864e-12	0.000472522	6.39344e-07	0.567461	0.966745	0.690333	0.966108
POMGNT1	8.86526e-05	7.55364e-08	0.000478423	0.00518073	-0.289362	-0.730398	-0.326669	-0.337145
PON2	3.2021e-33	1.31759e-32	2.6623e-14	4.378e-08	0.953814	1.28264	0.95538	0.791875
POP1	8.08091e-18	3.19195e-10	1.50743e-07	0.00182297	0.86885	0.866812	0.811712	0.663344
POSTN	5.00119e-21	0.000167757	1.03966e-10	7.51527e-07	-2.40471	-1.09311	-1.69642	-1.49967
PPARGC1A	1.13133e-47	9.70612e-08	6.69338e-05	0.0029884	-2.81313	-1.68772	-1.43442	-1.18595
PPARGC1B	2.24285e-15	5.07412e-15	1.01346e-10	1.5659e-07	0.959478	1.33103	1.42227	1.54012
PPIA	2.46096e-15	5.70884e-05	0.00201955	0.0414744	0.536445	0.473247	0.394959	0.26986
PPIL6	2.82477e-24	6.83191e-08	7.44074e-09	0.0108019	-1.5737	-1.21084	-1.07332	-1.0168
PPOX	5.17765e-28	4.59835e-11	0.00041324	0.0290548	-1.11938	-1.39198	-0.53996	-0.579287
PPP1R14C	2.59372e-26	0.0256473	5.57765e-15	0.00229834	-0.799686	-0.320363	-1.01183	-0.610841
PPP1R15B	1.34222e-07	1.54811e-10	0.00625129	0.000383023	0.231057	0.583131	0.237739	0.415743
PPP1R16A	4.03146e-09	2.47231e-07	1.69126e-07	0.000517006	-0.486361	-1.40912	-0.633591	-0.511365
PPP1R3B	2.7101e-16	1.75359e-05	3.71473e-17	0.0078474	-0.803542	-0.54313	-0.806101	-0.665489
PPP1R3G	9.67294e-06	2.97406e-17	3.08772e-06	0.00651888	-0.827713	-1.64457	-0.786453	-0.833109
PPP2R2A	2.85372e-07	5.82194e-19	3.21244e-05	0.00302532	0.306411	0.977505	0.31918	0.364502
PPP2R5C	0.00043176	0.0125573	4.05863e-10	5.04098e-05	-0.154324	0.215262	-0.364039	-0.291307
PPP3CB-AS1	1.44666e-13	0.00620556	0.000202664	0.043842	-0.689469	-0.415378	-0.485119	-0.584472
PPP5D1	4.36852e-07	0.0306572	0.000317382	0.0219731	-0.756242	-0.508554	-0.9398	-1.5181
PPP6R1	4.8596e-30	0.00413141	1.71759e-05	1.371e-06	0.698022	0.508931	0.589785	0.53944
PPRC1	3.28314e-05	0.00322571	0.00528188	6.48219e-05	0.297694	0.374749	0.544867	0.659048
PPT2	1.97633e-07	0.000653487	1.2397e-08	0.0489857	0.545196	0.631795	0.584939	0.462412
PRB2	0.0391397	2.10497e-09	3.61204e-10	3.75101e-05	-1.06464	-5.26556	-4.05119	-3.40925
PRCC	4.76537e-20	0.000158035	0.00819385	0.00142253	0.364657	0.333516	0.229956	0.339171
PRDM4	1.93247e-15	8.72833e-09	1.28427e-05	0.000127633	0.349864	0.383137	0.378886	0.433832
PRDM6	1.06446e-18	0.0398749	0.000298433	0.0193095	-1.81429	-0.561046	-0.772594	-1.47631
PRDM8	7.01437e-06	5.21495e-08	0.00061914	0.0293507	-0.789348	-1.39029	-0.786286	-0.764247
PREP	0.0043189	6.92215e-14	0.00607005	0.0421196	0.202686	0.706032	0.273869	0.313254
PRH1	0.0225252	0.000403712	0.0114783	0.00177699	-0.789104	-2.51757	-1.95665	-2.84791
PRICKLE2	1.89049e-25	6.77771e-06	0.000482128	0.0283855	1.20603	0.636422	0.486983	0.358695
PRIMA1	0.000750582	1.93834e-11	6.2262e-09	0.00223455	-0.596436	-1.1962	-0.966968	-0.825367
PRKAR2A	5.05886e-16	5.55043e-25	0.00108821	0.000766657	0.422916	0.778072	0.272216	0.311037
PRKCB	3.22299e-56	9.23991e-08	6.99726e-20	2.95957e-09	-1.74382	-0.982047	-1.29437	-1.25621
PRKCH	6.12899e-19	1.27102e-26	2.64717e-05	0.000737995	0.644197	1.00167	0.333713	0.545466
PRKCI	1.5395e-05	1.00581e-09	0.0221333	0.0102869	0.272186	0.80793	0.268297	0.328568
PRKCSH	0.0137149	0.0204184	0.0184916	0.00424414	-0.111605	-0.424764	-0.151215	-0.267831
PRKD1	1.26501e-06	0.012	6.60351e-06	0.0238057	-0.872408	-0.459823	-0.538756	-0.64483
PRLR	2.59745e-30	3.97192e-05	2.15948e-10	1.59609e-08	-1.77987	-0.95494	-1.48679	-1.45625
PRMT2	2.49695e-13	4.72162e-12	0.000347126	1.21807e-06	-0.344097	-0.83623	-0.365759	-0.414737
PRMT3	2.83216e-16	1.30849e-19	6.06888e-12	0.0170529	0.648889	1.03667	0.65128	0.486162
PRMT5	5.10627e-17	0.00306326	2.67938e-10	0.000632005	0.547798	0.426754	0.574896	0.512647
PRMT6	4.4488e-06	6.58189e-05	1.34261e-08	0.00237319	0.453151	0.666307	0.543005	0.632602
PRPF4	8.22057e-08	4.79014e-05	7.43302e-06	0.0452801	0.321695	0.275711	0.303758	0.227809
PRPF40A	6.38833e-09	6.42505e-18	0.00388253	0.000694679	0.245827	1.36444	0.247759	0.365892
PRPF4B	9.2098e-05	8.75602e-09	0.0296406	0.0355302	0.159715	0.815995	0.294727	0.355502
PRPF6	4.15814e-07	0.00134833	5.10816e-07	1.193e-05	-0.210007	-0.453015	-0.379531	-0.330969
PRR15L	6.79807e-13	8.95505e-12	0.000641141	3.95573e-06	-1.34008	-1.88971	-1.32165	-1.77275
PRR16	0.0104083	0.000187691	0.0172553	0.0291226	-0.809683	-0.919028	-0.477548	-0.896246
PRR36	0.0325353	1.41892e-06	5.50753e-08	0.00823269	-0.395029	-1.18707	-1.25933	-0.999233
PRR7	0.0391665	5.90088e-12	0.00609087	0.00416643	-0.279986	-1.81438	-0.587312	-0.633901
PRX	1.18346e-16	1.10439e-16	1.58798e-09	0.0137505	-0.746691	-2.23077	-1.03408	-0.777297
PSCA	2.03762e-26	1.42576e-22	2.8766e-13	6.64617e-06	-2.2613	-3.55337	-2.39439	-2.0989
PSIP1	9.97655e-11	0.00125417	0.0017684	0.0254413	-0.328638	0.794581	-0.336876	-0.348158
PSMA3	4.84416e-31	4.02054e-19	6.51215e-12	0.00257489	0.715801	1.19989	0.652056	0.348942
PSMB10	1.07782e-10	0.00199709	5.20137e-07	0.0105168	0.988016	0.81363	0.967405	0.428874
PSMB5	6.1519e-23	0.00706087	1.06463e-05	0.0178184	0.749483	0.429166	0.569989	0.304792
PSMB8	7.02671e-11	0.0298525	1.44087e-05	0.00025029	0.732828	0.448614	0.777395	0.526207
PSMC6	3.06195e-16	2.66808e-10	0.0002858	0.0203361	0.421977	0.534255	0.228526	0.268909
PSMD12	2.74941e-19	1.16548e-22	7.98311e-06	0.000454201	0.504636	1.27495	0.492358	0.444475
PSME4	1.38129e-10	1.64293e-22	3.22994e-13	0.000585396	0.50285	1.00984	0.779869	0.492178
PSPH	3.54258e-22	4.86019e-10	1.0652e-12	7.30803e-08	1.05362	0.899423	0.90718	1.18299
PTBP1	2.74618e-13	0.00106337	0.000694511	0.000627667	0.455246	0.334374	0.316418	0.320822
PTBP3	1.97989e-13	7.65307e-23	0.000510953	7.89658e-05	0.385872	1.25561	0.36037	0.649815
PTCD3	0.0105517	0.0335408	0.000378648	0.0360646	0.128882	0.176779	0.307445	0.308889
PTGER3	1.54641e-08	1.44056e-18	0.00291949	0.00221051	0.513229	1.54873	0.494575	0.905378
PTGES3	1.39466e-13	1.91283e-06	0.00604742	0.0423271	0.434109	0.483709	0.207832	0.2302
PTGIS	1.42597e-19	3.80931e-07	0.00476884	0.013703	-1.98279	-1.32341	-0.630909	-1.02932
PTGR1	1.41917e-33	3.25572e-19	2.54084e-06	0.00552294	1.02347	1.25473	0.741948	0.464129
PTH1R	2.41645e-11	5.16221e-13	0.00240065	0.0135039	-1.45506	-1.37004	-0.74554	-0.622457
PTK2B	2.15347e-13	0.000366506	3.44371e-05	0.00208766	-0.597559	-0.546152	-0.597091	-0.352857
PTMS	2.95638e-09	0.0115685	0.00536292	0.00708991	-0.428757	-0.515802	-0.297129	-0.468405
PTN	0.00201453	2.75008e-09	3.88502e-09	0.0122581	-0.642947	-1.16277	-0.915224	-0.848781
PTP4A1	5.26041e-17	0.0316168	0.000667378	0.0282129	0.820203	1.13686	1.45327	0.65583
PTPN21	4.56789e-46	3.62597e-22	1.04658e-24	2.83648e-12	-1.74237	-1.18411	-1.57783	-1.05569
PTPN22	1.96481e-16	1.30576e-05	1.74945e-13	0.00020136	1.39737	1.06457	1.26199	1.39101
PTPRF	1.59574e-21	0.000989237	4.22391e-07	0.00227647	-0.555642	-0.657794	-0.544114	-0.304564
PTRH2	1.28036e-13	1.23557e-06	0.000547423	0.0207285	0.492826	0.956704	0.428747	0.371108
PTS	5.4294e-28	2.50832e-05	5.32562e-06	0.00478635	0.590014	0.573431	0.552636	0.449859
PUDP	1.2317e-28	1.68047e-23	5.68868e-15	0.000390561	1.03772	1.4012	1.24618	0.917497
PUS10	1.39077e-21	8.32446e-13	0.00012389	0.00316479	0.829858	1.10191	0.573269	0.751246
PUS7L	2.1887e-11	1.47177e-12	0.000561793	0.0040858	0.46744	1.01438	0.460117	0.382708
PXDC1	2.43704e-06	2.27438e-08	0.000310822	0.00889366	-0.45354	-0.647404	-0.360584	-0.6032
PXYLP1	8.06724e-17	0.00192337	4.43819e-05	0.0228085	-0.580832	-0.41154	-0.446646	-0.496266
PYDC1	3.37989e-05	0.00213336	0.0150991	0.0364681	0.623145	0.90493	0.541221	1.03181
PYGB	0.00118776	0.000906891	0.000290122	2.04528e-06	-0.222018	-0.717107	-0.463144	-0.884069
PYGM	0.000571831	3.02161e-15	3.97413e-06	0.00180227	-0.630094	-2.01945	-1.13437	-1.19598
QRSL1	1.88019e-09	0.00193015	5.93097e-08	0.00277001	0.396092	0.378053	0.333398	0.500715
R3HCC1L	1.78614e-12	2.41979e-07	0.00380733	0.0258125	0.403715	0.623242	0.391553	0.441651
R3HDM1	0.0139923	2.04832e-20	6.08825e-05	2.25414e-05	0.198557	1.19506	0.402671	0.645585
RAB11FIP3	0.00157211	9.71968e-10	0.00155183	0.000630778	-0.1928	-0.985735	-0.298792	-0.354702
RAB11FIP5	0.000963211	5.72242e-05	0.00150497	0.0395673	-0.262169	-0.678234	-0.280075	-0.257226
RAB1A	3.48849e-28	2.72582e-13	1.81173e-08	0.00241565	0.661077	0.867161	0.385721	0.288725
RAB25	1.45515e-21	5.17445e-05	0.000385139	0.00812014	0.664446	0.726848	0.452856	0.602074
RAB27A	2.59712e-25	2.40087e-36	8.48342e-11	1.80956e-07	0.976279	1.34056	0.765	0.712054
RAB40B	1.18352e-15	0.000434167	3.25677e-13	6.88271e-08	-0.550564	-0.455806	-0.583767	-0.795726
RAB40C	2.7733e-13	1.08664e-06	6.65733e-12	5.62546e-05	-0.729547	-0.933132	-0.90499	-0.545133
RAB44	0.000358279	2.20811e-05	0.000808701	0.0343021	-0.858166	-1.25266	-0.751471	-1.01065
RAB5A	1.5504e-19	5.12742e-29	0.000351646	0.00175135	0.710387	1.91406	0.465065	0.700104
RAB7A	2.58166e-12	1.26549e-11	0.0296888	0.0122697	0.395243	1.07969	0.143556	0.302474
RABIF	2.56214e-22	4.96555e-29	2.72954e-14	8.1853e-05	0.70046	1.07762	0.701344	0.629181
RAC3	0.00400916	1.69947e-07	0.0372009	0.00384245	-0.407053	-1.53429	-0.478231	-0.811183
RAD51AP1	2.54244e-26	1.00387e-18	3.56695e-14	0.0122853	1.03596	1.61633	1.02466	0.683498
RAD54L	9.12197e-10	0.0254399	1.54762e-18	0.00107774	0.836294	0.652364	1.55297	1.48699
RAET1E	6.73465e-08	6.22692e-14	0.0341442	0.00105149	0.524296	1.36322	0.331753	1.03409
RAET1G	1.04488e-34	1.06737e-18	4.87254e-15	8.79968e-06	1.83781	2.17056	1.87707	2.34261
RAI14	6.97876e-21	8.94252e-07	3.74759e-16	4.74737e-07	-1.95106	-0.894777	-1.22659	-1.04543
RALGDS	4.53009e-07	1.95438e-07	0.00052333	0.000328947	-0.471841	-1.20572	-0.572091	-0.683796
RALGPS1	2.55071e-05	0.00561616	3.89739e-05	0.00385523	-0.39724	-0.333529	-0.54018	-0.538435
RAMP2	0.00238247	3.27585e-11	0.0407799	0.0273907	-0.514445	-0.942369	-0.393101	-0.673174
RANBP9	3.9502e-07	8.08011e-28	0.00426239	0.000899095	0.32028	1.18499	0.321582	0.561966
RAP2A	8.73503e-15	2.12982e-12	5.43931e-06	0.00074674	0.718265	0.770699	0.388292	0.3619
RAP2C	2.12539e-08	1.71184e-15	0.00548129	0.00379038	0.410463	1.20566	0.34522	0.305186
RAP2C-AS1	1.03416e-11	0.0429154	2.62066e-12	0.00311387	-0.953486	-0.539326	-1.00473	-0.927896
RAPGEFL1	5.27934e-24	3.36698e-05	1.83171e-12	0.0109315	-0.710135	-0.681427	-0.879576	-0.461557
RB1	8.03907e-14	1.66437e-11	9.08888e-07	3.58476e-05	0.507888	1.05885	0.521585	0.527426
RBBP6	1.47806e-26	2.34194e-22	0.000186372	5.97665e-05	0.740819	1.50495	0.587285	0.829873
RBBP8	0.0373975	5.00313e-12	0.0246262	0.000190632	0.136849	1.12425	0.167631	0.588135
RBL1	1.93927e-10	8.40819e-11	8.65519e-08	0.0127985	0.497877	1.02344	0.596141	0.56955
RBL2	1.09059e-20	0.00108099	6.46662e-15	0.0234731	-0.532578	-0.348798	-0.514125	-0.24327
RBM19	9.34814e-16	0.0174611	4.35767e-07	0.00254933	0.532723	0.354274	0.657484	0.471994
RBM47	1.22482e-19	9.68425e-09	1.03489e-07	0.00404614	0.893137	0.965712	0.590201	0.454635
RBMXL1	1.95771e-16	3.4662e-14	1.40131e-05	0.00983392	0.48932	0.881314	0.411309	0.456622
RBPMS2	0.00149243	1.59357e-07	1.13726e-06	0.010559	-1.01991	-1.65178	-1.10758	-1.2657
RCAN2	2.2258e-21	2.01317e-06	0.00130313	0.0149236	-1.58076	-0.850351	-0.710394	-0.919468
RCC2	6.72505e-11	0.0396033	0.000310431	2.21829e-05	0.350017	0.216936	0.362704	0.573185
RCN2	2.31301e-09	6.48702e-10	5.42367e-05	0.0276892	0.380153	0.767984	0.252794	0.300129
RDH10	3.22514e-15	2.49761e-19	5.22622e-06	0.00181863	0.80562	1.07425	0.658118	0.516884
RDH12	2.0872e-07	2.63158e-06	3.05969e-06	2.03456e-05	0.452766	0.871009	0.694043	1.0825
RECK	9.56195e-21	0.00125525	0.000174754	0.0243216	-1.72133	-0.853331	-0.756705	-0.791942
REEP2	5.72086e-06	7.6215e-05	0.000112264	0.00293869	-1.10661	-1.09462	-0.792075	-1.18261
REL	8.18557e-23	2.64262e-28	0.00412095	0.00376157	0.947469	1.92552	0.548577	0.7574
RELL1	1.50695e-19	4.11915e-07	7.40791e-14	3.15882e-05	-0.972288	-0.627979	-0.795764	-0.898147
RELL2	3.85622e-30	0.00108174	1.83311e-12	0.00187207	1.81848	0.89815	1.15174	1.14999
REN	2.10131e-13	4.00318e-17	5.75206e-11	0.00528048	2.70919	4.14826	4.03282	2.88649
REPS2	1.2552e-10	0.0305569	1.41201e-07	0.023804	-0.724157	-0.442273	-0.692462	-0.572674
REV1	2.76153e-06	0.00772561	0.0289789	0.0316612	0.220668	0.264541	0.21744	0.357078
RFWD3	1.16925e-17	2.0015e-08	8.62153e-06	1.02066e-06	0.397652	0.551066	0.416714	0.701009
RFX2	2.00562e-08	0.00017911	1.90285e-05	8.17334e-07	-0.887446	-0.967286	-1.23633	-1.13811
RGCC	6.0067e-06	3.65366e-06	0.00647189	0.00192708	-0.728702	-0.982513	-0.430997	-0.79472
RGMB	1.62418e-52	6.14565e-17	3.22461e-36	5.43937e-08	-1.44653	-1.07532	-1.3462	-0.927128
RHBDL1	3.71407e-07	1.10266e-14	1.37173e-07	5.92172e-05	-1.04846	-2.86906	-1.06408	-1.4806
RHEBL1	4.63898e-20	4.19649e-10	1.42338e-07	0.0028719	-1.62478	-1.96672	-1.06179	-1.32922
RHOB	4.11464e-21	3.37903e-30	4.77903e-29	0.000396107	-1.08833	-1.68782	-0.965896	-0.882784
RHOBTB2	1.47887e-14	1.46535e-16	0.000107979	0.0168016	-0.929644	-1.40576	-0.419768	-0.481328
RHOC	7.49265e-33	8.45093e-08	0.0065355	1.02496e-06	-0.791139	-1.16888	-0.492368	-0.832263
RHOXF1-AS1	0.000163512	2.10184e-10	3.01763e-07	0.000167677	1.10127	1.81289	2.15952	2.2622
RILPL1	5.06114e-16	8.03696e-07	0.000319409	0.0246742	-0.546003	-1.22371	-0.344813	-0.403026
RIMS1	2.60424e-23	0.00120549	0.0306847	0.0182064	-3.7288	-1.42708	-1.26436	-1.24386
RIN2	8.12507e-15	3.6871e-16	4.55493e-05	0.00165326	0.468258	0.735292	0.39657	0.388452
RIPK2	0.00714225	0.00024437	0.00752966	0.0201062	-0.264619	0.477077	-0.232089	-0.352763
RIPK4	2.05972e-12	0.0487758	4.27069e-06	0.000640096	0.589829	0.433497	0.59733	0.684862
RMDN3	2.3582e-11	1.1625e-14	6.90957e-07	0.0200507	-0.324772	-1.3934	-0.400517	-0.339973
RND2	5.66542e-11	0.000248575	3.36123e-05	0.0109331	-0.96686	-0.918719	-0.787772	-0.671147
RNF10	3.83557e-20	5.88923e-06	0.00514649	0.00684672	0.349788	0.354286	0.171229	0.256905
RNF11	5.8693e-19	5.83606e-15	0.00205064	0.00443123	0.661701	0.987829	0.29356	0.350062
RNF128	9.56273e-20	0.000316997	1.81316e-12	6.14097e-05	-1.0043	-0.624294	-1.09234	-0.927759
RNF13	0.000582276	0.010524	2.82548e-05	0.00484609	-0.184607	0.267272	-0.345988	-0.331736
RNF150	7.50508e-08	0.000132311	7.82522e-07	0.0100337	-0.938281	-0.719543	-0.92856	-0.873034
RNF168	1.51459e-27	1.87233e-18	0.00296797	1.97083e-05	0.680838	0.733709	0.48498	0.539547
RNF220	0.000285438	2.62179e-05	2.68628e-05	0.00991289	-0.213261	-0.544268	-0.317514	-0.257116
RNF225	1.26845e-22	6.68042e-05	1.76271e-05	0.000517722	1.08619	1.17296	1.05928	1.43093
RNF24	1.10404e-09	0.0232881	0.0032896	0.022713	-0.482887	-0.28678	-0.361124	-0.473317
RNPEPL1	1.95406e-07	0.0160096	0.018408	8.76891e-05	-0.312265	-0.535675	-0.223996	-0.317441
RNU6-140P	0.000250808	0.0038605	7.59562e-05	0.028813	1.48946	2.69702	2.10501	2.63503
ROPN1	0.000532672	0.00149147	0.0392338	0.009189	-1.63578	-1.40732	-0.957487	-1.51627
ROR2	1.57118e-11	1.62957e-11	4.40326e-11	0.0303202	-0.733542	-0.97259	-0.778186	-0.651246
RPF2	9.74323e-05	6.48981e-10	0.0085985	0.0108416	0.316646	1.369	0.296402	0.379135
RPL13	5.16164e-09	8.88133e-09	0.0311848	2.08608e-05	-0.420117	-1.03074	-0.391826	-0.551005
RPL15	1.28424e-06	0.0492025	0.000440518	0.000126116	-0.257325	-0.144379	-0.431575	-0.507941
RPL22L1	3.02522e-10	1.11596e-08	8.29262e-06	1.77293e-05	0.754765	0.943498	0.752656	0.93361
RPL3	6.91444e-07	0.00367916	0.0183125	0.000138139	-0.268003	-0.640666	-0.367418	-0.461935
RPL30	0.00594097	4.07992e-20	0.0389097	0.00304396	-0.19747	-1.1496	-0.34436	-0.380325
RPL3P2	0.024002	0.0012092	0.0259584	0.000134296	-0.701634	-0.713701	-0.362108	-0.516831
RPL5	0.000264729	0.0438405	0.00843649	0.000600509	-0.219664	-0.185466	-0.349483	-0.410811
RPL7L1	2.59848e-09	0.000431042	0.0455091	0.000941238	0.293547	0.34173	0.25483	0.301586
RPLP1	7.41903e-07	3.3751e-07	0.0171382	1.42067e-05	-0.410563	-0.885536	-0.369693	-0.656201
RPS18	9.09489e-05	2.15996e-08	0.0430936	0.0102061	-0.257153	-1.29592	-0.336432	-0.332253
RPS27L	1.57652e-07	1.37365e-06	0.0408804	0.00397907	-0.394199	-0.592951	-0.323021	-0.380036
RPS6	7.30553e-08	0.0165188	0.00502349	0.000770517	-0.311323	-0.329758	-0.406977	-0.468349
RPS8	1.49013e-08	0.00461648	0.0140731	0.000700564	-0.355869	-0.447913	-0.394359	-0.443127
RRAGB	2.9171e-52	1.57315e-14	8.92275e-18	0.0002871	-0.970376	-0.876864	-0.78457	-0.80786
RRAGD	0.000215577	0.0124698	0.0270593	0.000318172	-0.340944	-0.318924	-0.286028	-0.628877
RRAS	0.0186965	4.15157e-11	0.0269557	0.00514001	-0.263646	-1.26889	-0.346586	-0.669801
RRM1	5.71601e-20	7.53989e-16	1.62556e-06	0.00651051	0.555492	0.927351	0.5038	0.468252
RRP12	2.68591e-11	0.00080804	4.27954e-05	0.00065091	0.615853	0.596372	0.64993	0.620304
RRP36	1.3378e-25	5.2067e-10	1.40223e-08	0.00492624	0.609077	0.736617	0.52094	0.354058
RTN4R	2.17559e-21	2.13792e-09	6.71474e-08	0.00499071	-0.889674	-1.22664	-0.82898	-0.673008
RTN4RL1	1.90103e-34	2.89958e-19	7.09722e-29	0.00156101	-1.53801	-2.07765	-1.47114	-0.65964
RXRA	1.50756e-37	3.29161e-08	1.11405e-12	0.000351022	-0.731131	-0.884192	-0.894607	-0.433553
RXRG	4.15957e-16	0.000525235	5.02992e-05	0.0275409	-1.63584	-0.980571	-1.01552	-0.944174
SAA2	2.69219e-08	0.000255129	8.90972e-16	8.13141e-07	2.01385	2.72982	3.92536	2.33113
SAMD8	5.2534e-10	2.56237e-16	0.00135833	0.0435199	0.470495	0.914641	0.402671	0.383197
SAMD9L	0.00488571	3.82656e-05	0.0105579	0.00157475	0.537483	0.874658	0.667912	0.876157
SASS6	1.94545e-12	1.07119e-16	5.50658e-08	0.00380555	0.63426	1.47381	0.722109	0.757801
SBF2-AS1	0.00022873	0.00378391	3.08172e-09	0.00144091	-0.575565	-0.414532	-0.965218	-0.796423
SBK1	0.0238131	0.00419241	0.01365	0.00842424	-0.515595	-0.69254	-0.511753	-0.838551
SBNO2	4.98458e-45	0.000269925	1.19776e-08	1.94712e-07	1.38337	0.809166	1.28355	1.09611
SCARA5	1.34448e-24	1.9909e-17	2.32918e-05	0.00982741	-2.72349	-2.11617	-1.18284	-1.29627
SCCPDH	6.48983e-22	0.0439321	2.1651e-06	6.87864e-09	-1.26809	-0.469363	-0.883485	-1.1289
SCFD1	2.82945e-08	2.10048e-10	0.00656873	0.0206225	0.236464	0.830221	0.138526	0.216573
SCFD2	0.00899018	1.48574e-05	0.0120712	0.0446732	0.152657	0.438072	0.246345	0.37555
SCGB2A1	7.33208e-10	1.40236e-12	9.34952e-05	5.67704e-06	-3.20143	-4.6335	-2.62524	-2.6168
SCGB2B2	0.00073766	0.0188014	0.0383525	0.0260604	-0.914733	-0.885096	-0.888514	-1.44486
SCGB3A1	0.00126884	6.16685e-06	0.0115595	3.157e-05	-2.28932	-2.85623	-1.95247	-3.43676
SCN2A	0.000113481	4.68183e-10	0.00306192	0.0412355	1.4532	2.72008	1.622	1.57296
SCN3B	6.28871e-07	0.000883096	1.02305e-07	0.0166022	-0.829138	-0.702814	-0.691274	-0.718768
SCN7A	1.26923e-14	1.16094e-11	9.70903e-07	0.00849624	-1.99476	-1.93404	-1.37584	-1.10467
SCNN1D	2.34259e-35	1.54734e-05	8.84099e-20	0.00332186	2.4401	1.4934	3.55151	1.77062
SCO1	0.0023327	0.0261535	0.000548823	0.0386516	0.122909	0.176343	0.276335	0.240802
SCUBE3	0.00165683	7.09973e-05	2.30859e-05	0.0134832	-0.620971	-1.31087	-1.32741	-1.23285
SCYL2	5.99245e-11	5.64891e-21	2.84488e-05	7.40239e-06	0.428491	1.10028	0.505201	0.618904
SDC2	5.147e-25	0.000941925	8.29041e-05	0.0114755	-1.48572	-0.722866	-0.666153	-0.843202
SDC4	9.37072e-27	3.3069e-41	1.5631e-29	1.2993e-18	-0.99773	-1.71362	-1.33387	-1.21911
SDE2	3.21163e-08	0.00444523	0.00604762	0.029751	-0.291208	0.245063	-0.245842	0.282031
SDHAF4	6.20647e-10	0.000339255	6.75854e-07	6.83761e-05	-0.460282	-0.700168	-0.56084	-0.736096
SEC14L5	7.57299e-09	8.35222e-11	1.35323e-06	0.0324413	-1.09258	-1.35194	-0.825445	-0.742406
SEC23IP	0.018174	7.3335e-12	1.78374e-05	0.00619579	0.155156	0.721893	0.443038	0.368747
SEC24A	9.8783e-06	3.6352e-18	0.00272598	5.53716e-05	0.311189	1.05538	0.450367	0.580714
SELENBP1	1.02633e-17	3.57351e-17	0.00737339	0.00949704	-0.815973	-1.36884	-0.588375	-0.772678
SEMA3B	9.33983e-15	6.18131e-31	4.43722e-05	0.00233231	-1.79917	-3.58636	-1.11672	-1.36949
SEMA4A	7.7269e-08	0.000420353	0.00016685	0.00476866	0.414471	0.558686	0.495202	0.512342
SEMA4G	5.62655e-08	8.83525e-05	0.000199599	0.0166714	-0.864391	-0.682483	-1.08103	-0.673158
SEMA7A	1.63559e-18	1.9329e-05	2.81384e-06	0.000653206	0.947664	0.893865	0.865143	1.05397
SERBP1	6.66858e-13	8.5326e-19	0.00428075	0.00335826	0.360744	1.15424	0.237108	0.378437
SERHL2	5.06603e-06	1.03805e-06	0.0344061	4.74073e-05	-0.579256	-1.88393	-0.877694	-2.02966
SERINC1	5.38476e-18	0.0495499	1.11119e-09	0.0250345	-0.573046	-0.234842	-0.487655	-0.347417
SERINC5	6.10441e-13	6.97518e-07	0.0108127	0.000110215	0.327816	0.471539	0.256145	0.484708
SERP2	1.31791e-05	5.84986e-11	0.00964467	7.06899e-05	-1.16085	-1.71835	-0.568514	-1.38912
SERPINA5	0.000200525	0.000230716	0.0235708	0.00703999	-1.21554	-1.29572	-0.743982	-1.25648
SERPINB1	1.39126e-28	1.87766e-50	6.09818e-24	0.00010864	2.12878	1.47761	1.38052	0.886269
SESN2	1.32763e-21	0.00302883	3.08055e-07	0.0196644	0.948703	0.695371	0.751319	0.564934
SETMAR	2.01822e-11	1.79261e-05	2.11844e-05	0.00179812	-0.399734	-0.493747	-0.388146	-0.491982
SEZ6L2	2.89463e-07	3.68306e-06	1.86903e-08	0.0477033	0.784651	1.06555	0.850148	0.631278
SF3B3	0.00702689	0.0083982	0.000405856	0.00207234	0.178674	0.269817	0.261644	0.39317
SFPQ	4.8037e-08	1.23327e-06	1.35977e-07	0.0105526	0.372218	0.67987	0.565365	0.318014
SFXN1	1.09231e-31	2.22457e-64	7.12006e-27	3.70767e-08	1.08704	1.44632	1.14507	0.775443
SFXN4	3.73213e-18	2.84891e-08	4.16746e-11	0.0293486	0.874405	0.77308	0.780507	0.355639
SGCA	5.34436e-12	2.55698e-14	2.73843e-05	8.36876e-07	-1.74333	-2.2862	-1.16047	-1.46791
SGCB	4.27201e-23	0.0322701	9.70373e-07	0.0078396	-0.818014	-0.314503	-0.560746	-0.589527
SGK3	6.80674e-38	0.00621767	5.7232e-19	6.36922e-10	-1.06198	-0.349789	-0.847614	-0.725564
SH2D4A	2.30821e-20	5.6259e-16	3.18909e-13	0.000366036	0.87574	1.30682	0.69667	0.694683
SH3BP4	1.92357e-13	1.53191e-06	2.21486e-06	0.0105583	-0.523812	-0.518119	-0.504524	-0.488063
SH3PXD2A-AS1	7.56395e-36	1.39496e-34	5.45316e-22	1.70397e-12	1.83141	2.35279	1.91771	1.99786
SH3RF1	0.000250587	0.00013907	6.70068e-07	0.0081052	-0.282079	-0.452815	-0.531527	-0.554197
SH3TC2	1.02154e-11	0.000146519	1.05166e-05	0.032975	-1.16616	-0.86995	-0.76736	-0.822755
SHANK2	0.000125196	0.000826136	0.0288074	0.00153563	0.94346	-1.01046	-0.77268	-1.01662
SHC2	3.70908e-11	2.23163e-07	7.82981e-08	0.0141057	-1.15322	-1.49587	-0.786065	-0.755865
SHF	1.41381e-08	6.70803e-12	7.59864e-09	7.69264e-05	-0.607201	-1.39205	-0.791975	-1.00562
SHISA4	2.36263e-16	3.33324e-13	0.00100293	1.85662e-05	-1.15694	-1.17867	-0.569623	-1.00308
SHMT2	1.02696e-13	0.0107124	3.3221e-10	0.000411342	0.549928	0.516095	0.772179	0.505626
SHQ1	2.51859e-11	5.82938e-05	1.02913e-07	0.0157955	0.41083	0.404884	0.405477	0.369735
SHROOM2	6.06349e-30	5.00312e-26	4.54592e-11	3.13907e-08	1.19814	1.56403	1.14328	1.2368
SIDT2	1.19645e-05	0.00519321	5.1699e-09	0.0370549	-0.302782	-0.413509	-0.434649	-0.262197
SIK2	4.1817e-25	1.51293e-15	1.72129e-05	0.0369565	-0.657318	-0.785984	-0.570193	-0.433276
SIPA1L2	3.32192e-35	6.32172e-09	4.01853e-09	0.000888044	1.40642	0.949033	0.94316	0.502537
SIRPG	1.96159e-13	3.95858e-08	4.6731e-14	0.00170426	2.11715	1.44957	1.73693	2.21569
SIRT3	0.00649432	3.72261e-06	5.9528e-06	0.0211959	-0.18373	-0.739571	-0.341964	-0.393236
SKA1	4.14197e-26	7.36378e-27	1.04839e-18	0.000430825	1.44195	1.81282	1.60382	1.57518
SKA2	2.51405e-14	2.48344e-16	9.41024e-07	0.00142628	0.60811	1.38476	0.471364	0.489538
SKI	1.14594e-08	1.63238e-13	1.52521e-07	0.000427996	-0.473377	-0.595237	-0.620667	-0.343179
SKP2	1.74676e-09	2.64633e-12	3.07056e-12	1.3842e-05	0.482057	0.812914	0.700022	0.690456
SLAMF1	1.94128e-19	0.00163454	1.15675e-08	0.00154908	1.7702	0.888621	1.18185	1.2334
SLC10A7	5.1937e-06	5.00208e-12	0.0051819	0.021754	0.345123	0.982913	0.28092	0.386228
SLC12A7	6.7912e-12	5.53039e-11	0.000352211	0.00242121	-0.619135	-1.04168	-0.436248	-0.695817
SLC13A3	5.13843e-37	5.3775e-09	1.23352e-06	0.0159136	-1.54494	-1.02477	-0.816763	-1.09005
SLC14A1	0.000460764	5.10656e-12	0.00835813	5.06006e-17	-1.27641	-2.77627	-1.56379	-3.28492
SLC15A1	2.80893e-13	2.61231e-09	1.18569e-05	0.0247334	0.866101	1.28545	0.888981	0.800374
SLC16A10	3.8018e-20	5.05179e-25	2.48952e-06	8.16326e-05	0.742748	1.65827	0.772832	1.20255
SLC16A11	6.10069e-21	1.15282e-09	9.39269e-07	0.0111	-1.19558	-1.74804	-1.10716	-0.885744
SLC16A14	1.03823e-08	1.71714e-13	0.011257	1.5522e-06	0.470781	1.15815	0.435529	0.806994
SLC16A6	5.22032e-18	2.16847e-34	1.40988e-13	3.52229e-06	0.934479	2.35211	1.3071	1.37049
SLC16A9	1.36894e-20	5.44078e-13	4.59938e-07	0.0144237	3.12555	2.36376	1.51981	0.932486
SLC17A7	7.28737e-10	5.97323e-11	0.000374864	0.00865426	-2.33072	-1.65081	-0.780212	-0.950436
SLC18A2	1.40513e-22	7.59525e-12	3.169e-07	0.0258067	-1.37772	-1.70944	-1.06711	-0.707895
SLC18B1	9.87e-31	3.11403e-24	8.24312e-21	0.000243931	1.01836	1.20458	0.993447	0.572691
SLC1A3	0.00273148	0.0395983	5.64172e-12	1.75605e-09	0.297998	0.409218	0.889263	1.29685
SLC1A6	3.31854e-05	0.000789143	0.000285145	0.00368255	-1.22942	-0.866745	-1.24915	-1.25601
SLC22A17	6.18122e-22	2.10005e-22	1.61754e-06	1.35065e-05	-1.38417	-2.25908	-0.886869	-0.963396
SLC22A18	8.2602e-06	1.02459e-07	0.000295332	0.000416265	-0.498363	-1.14029	-0.541722	-0.784913
SLC22A5	4.82643e-11	3.66674e-19	0.000155311	0.0171342	-0.716401	-1.22815	-0.48836	-0.63331
SLC23A2	4.04333e-25	2.67224e-31	1.22544e-12	3.13093e-05	1.70113	1.22629	1.47949	1.40856
SLC24A3	2.38627e-26	3.8683e-07	8.665e-05	0.0227775	0.893777	0.776532	0.53685	0.400578
SLC25A13	2.29173e-20	8.25356e-32	9.7609e-13	0.00898299	0.474544	1.01087	0.599843	0.420383
SLC25A15	4.26911e-23	0.00013409	3.70684e-07	0.00266743	0.769592	0.61193	0.790227	0.519286
SLC25A29	1.6909e-31	2.80415e-26	8.40937e-05	1.34864e-07	-1.1273	-2.08998	-0.672593	-0.87146
SLC25A4	1.78889e-07	8.89231e-08	1.00311e-07	0.000169069	-0.462541	-0.828071	-0.750286	-0.860048
SLC25A42	1.62535e-05	3.7302e-15	0.00101587	0.00186514	-0.48476	-1.33852	-0.534578	-0.642271
SLC25A5	6.15683e-41	1.88366e-20	5.75073e-11	0.000228912	1.09782	1.13483	0.977688	0.565716
SLC26A2	4.52123e-13	0.00269413	0.021655	0.00307784	-0.851153	-0.857996	-0.561392	-0.778926
SLC26A4	7.86979e-19	2.41097e-20	7.56769e-17	0.000175271	2.99378	2.12065	1.894	1.57321
SLC27A1	2.28696e-19	4.73491e-18	0.00407442	0.00345505	-0.70988	-1.32288	-0.370913	-0.486612
SLC27A4	5.02091e-42	1.5451e-08	1.45248e-19	1.72361e-05	0.950076	1.30649	1.03933	0.936079
SLC2A1-AS1	4.90403e-08	0.0271438	7.93873e-05	0.00201442	-0.959721	-0.750973	-0.916833	-1.62243
SLC2A11	2.3293e-13	5.05277e-15	1.61509e-06	0.000792066	-1.10746	-1.35103	-0.822832	-0.910543
SLC2A4	9.09372e-15	9.06398e-07	0.00322229	0.0225087	-1.78861	-1.50875	-0.990841	-1.12988
SLC2A4RG	7.87526e-23	2.24159e-21	1.54665e-07	2.45943e-16	-0.711637	-1.62884	-0.778865	-0.940846
SLC2A5	0.000136283	0.00961512	4.8071e-05	0.000689362	0.540271	0.522894	0.70006	0.977522
SLC30A2	0.00559317	0.000199508	2.90597e-09	0.00569573	-0.721942	-1.19104	-1.83839	-1.22403
SLC30A7	1.78724e-13	7.22394e-16	2.96622e-06	0.000328082	0.42133	1.06278	0.60917	0.481404
SLC31A1	1.80049e-10	6.02155e-11	0.000364317	0.00387222	0.376256	0.886227	0.371228	0.524497
SLC35A4	1.20642e-26	0.00127872	1.27457e-06	0.00203984	0.477341	0.485444	0.329499	0.337764
SLC35E1	4.14226e-20	5.62841e-08	0.00673545	0.00108568	0.494456	0.372315	0.242932	0.388997
SLC35E4	1.47012e-24	0.0162087	1.05683e-09	8.94287e-05	1.13672	0.624657	0.856901	0.936174
SLC35F1	0.000138599	0.000580881	0.000126457	0.0254348	-0.670547	-0.6821	-0.921345	-1.01942
SLC36A1	3.22553e-08	7.16879e-06	1.02679e-14	0.00336586	0.482284	0.640019	0.697728	0.59653
SLC36A4	1.36674e-13	3.8588e-16	1.01968e-06	0.0492704	0.633168	1.40385	0.560458	0.316385
SLC38A7	5.97403e-21	0.00769941	6.04261e-16	1.75699e-05	0.613758	0.42433	0.812263	0.750446
SLC38A9	0.00321243	1.06517e-06	3.43825e-07	0.0229345	0.202662	0.680793	0.600989	0.556179
SLC41A1	2.998e-06	4.71258e-07	0.00100415	0.000424145	0.573415	0.681978	0.46529	0.740501
SLC43A1	1.11512e-06	8.27298e-07	0.000218063	1.72579e-07	-0.617346	-0.981554	-0.603767	-0.990384
SLC45A4	7.19352e-10	1.27719e-13	1.59834e-05	0.000264077	-1.10111	-1.43879	-0.873493	-0.890473
SLC47A1	1.13886e-13	3.548e-06	6.02568e-05	0.000840885	-0.809369	-0.80618	-0.848885	-0.604257
SLC48A1	3.76859e-08	5.32034e-12	3.59715e-06	0.000604258	-0.393183	-0.812283	-0.415181	-0.403112
SLC4A10	8.67896e-05	0.00238261	3.08822e-06	0.0153473	1.3735	1.76984	1.63122	2.71463
SLC52A3	2.40694e-45	5.29026e-13	4.9254e-08	0.00332746	2.03103	1.71449	1.14762	0.947232
SLC5A9	0.00228793	1.16739e-06	0.013373	6.95684e-05	-0.47609	-1.33744	-0.717769	-1.59015
SLC6A14	9.62136e-21	2.97848e-48	6.29027e-29	7.61583e-12	3.11856	4.51453	3.84792	2.94766
SLC6A15	3.90135e-05	1.4617e-10	0.0198478	0.00407944	0.615993	1.44691	0.501962	1.0178
SLC6A16	0.000153349	0.000794763	9.39531e-07	0.0257123	-0.897684	-0.962558	-0.936566	-1.1098
SLC7A1	5.72751e-19	1.08045e-39	2.23499e-25	3.92209e-17	0.958491	1.98752	1.36124	1.64634
SLC8A1	2.19167e-26	5.3924e-11	4.50649e-32	0.00107414	-1.89728	-1.23956	-1.35132	-1.05934
SLC9A4	1.12667e-07	6.29462e-06	0.000382063	0.00213845	-1.66432	-1.70654	-1.27016	-2.02054
SLCO3A1	1.87134e-21	2.79383e-18	3.71704e-24	3.31543e-05	-1.22889	-1.02672	-0.954849	-0.603649
SLFN13	7.42855e-08	0.00152505	8.07109e-05	0.0282823	0.885535	0.567491	0.667198	0.545772
SLFN5	1.24759e-06	0.00214763	5.47662e-09	0.00293615	0.728665	0.458262	0.828548	0.599943
SLIRP	9.61615e-25	1.81322e-11	4.06067e-05	0.00362133	0.801161	2.19393	0.630312	0.521791
SLPI	2.73849e-12	0.00048056	0.000758539	0.00472531	1.10475	0.664601	0.909613	0.568585
SMAD4	1.29962e-39	0.00116435	4.32603e-10	7.38644e-05	-0.651333	-0.363584	-0.497426	-0.432154
SMAGP	6.61739e-28	2.19092e-24	3.78e-13	0.000486336	0.884957	1.56258	0.795065	0.686738
SMARCA5	1.15867e-05	2.45804e-10	2.35853e-07	5.64755e-06	0.300029	0.988853	0.512059	0.449068
SMC2	3.80346e-16	1.75548e-14	1.90947e-08	0.000686948	0.521985	1.15274	0.458882	0.578713
SMC4	5.71896e-11	3.80046e-21	2.06837e-10	0.000378591	0.520358	1.7763	0.691231	0.885556
SMC6	1.29081e-07	4.41214e-10	0.0173345	0.000908239	0.27751	1.28729	0.227825	0.500166
SMCO4	4.89675e-18	0.000221781	6.83959e-09	0.00205997	1.09251	0.749088	0.774037	0.640078
SMIM10L2B	1.26573e-06	3.524e-07	3.68261e-06	0.000118296	-0.575954	-0.965829	-0.802986	-0.998013
SMIM19	9.78346e-13	4.1247e-05	1.28649e-07	0.000104473	-0.429174	-0.456635	-0.577587	-0.708371
SMPD1	1.28843e-20	0.000360666	2.99768e-05	0.0360741	0.678208	0.479624	0.438758	0.376888
SMPD3	1.04617e-22	1.35445e-14	1.26887e-08	1.09949e-05	1.2617	1.5876	1.39927	1.73767
SMPD4	1.3916e-06	0.01102	0.00659982	0.0288521	0.310508	0.28852	0.241083	0.268334
SMURF2	2.11849e-34	0.000639873	3.92723e-09	0.00402608	-0.829137	-0.463142	-0.660974	-0.488262
SMYD2	2.25239e-16	1.08276e-10	3.57046e-07	5.96502e-05	0.432486	0.503136	0.49222	0.490335
SMYD3	2.60085e-06	0.0316017	0.000938667	0.0032607	-0.38257	-0.239779	-0.414627	-0.611476
SNCG	1.38533e-57	3.87812e-12	0.000148384	0.0139259	-2.55665	-2.40914	-0.865314	-0.95247
SNHG1	0.000359585	0.0451862	0.0386347	0.0317794	0.402822	0.318409	0.383945	0.558804
SNHG3	8.38365e-06	5.35548e-11	5.92319e-29	1.80198e-05	0.552997	1.1426	1.3306	1.04055
SNRPN	6.03518e-18	7.20812e-14	0.0012425	0.000192116	-1.08291	-0.903168	-0.542527	-0.794536
SNX10	2.28191e-22	9.18585e-11	2.59302e-09	0.0132574	1.6014	1.55487	1.13253	0.610498
SNX25	8.27894e-24	7.64177e-07	5.59493e-05	0.00359356	-0.768525	-0.79849	-0.596038	-0.607639
SNX33	6.91309e-09	0.00453299	0.0406631	0.00932424	-0.336262	-0.47976	-0.148579	-0.233315
SNX6	7.15477e-06	2.28059e-08	0.000114835	0.0195154	0.263437	0.878478	0.216258	0.241389
SOD1	7.39978e-09	7.76007e-05	0.0021263	0.000230539	-0.402272	-0.587987	-0.428575	-0.611978
SOD2	3.01763e-29	2.39379e-16	1.92831e-12	0.000254986	1.72067	1.12481	1.45177	0.958172
SORBS3	1.4208e-10	2.3001e-14	5.78226e-06	0.00696202	-0.610354	-1.26123	-0.479932	-0.534773
SORCS3	5.62653e-07	0.000204459	0.00196646	0.0270474	-2.3003	-1.54146	-1.2168	-1.52173
SOWAHA	0.000322427	6.73425e-06	0.000265669	0.000394348	-0.996657	-1.75779	-1.12348	-2.3816
SOWAHD	0.00421723	0.0246094	0.00048136	0.0145336	0.749411	-0.853063	0.768592	-0.942762
SOX13	1.98733e-06	9.24246e-12	2.67703e-05	0.0449276	-0.644675	-1.25771	-0.624501	-0.632934
SOX6	1.59418e-15	0.0152685	4.91092e-17	0.000609582	-1.09964	-0.569307	-1.28727	-0.902958
SOX7	1.15675e-37	1.54806e-38	4.77974e-26	3.24907e-17	1.69284	2.23198	1.58526	1.40592
SP100	0.00061053	2.04573e-09	0.00296207	5.41272e-05	0.319262	0.687484	0.396271	0.506828
SP8	8.87674e-18	1.63805e-10	3.15634e-11	0.00139116	-2.14084	-2.40527	-2.49299	-2.32174
SPAG16	6.03809e-41	1.69149e-05	4.3202e-21	4.92412e-13	-0.979277	-0.672187	-0.983149	-1.11915
SPAG6	0.00203699	0.0002294	0.0307632	0.0458771	-1.58731	-1.98889	-1.03507	-1.16159
SPATA20	0.0131677	2.49688e-05	0.00749018	0.00455215	-0.305669	-0.917247	-0.402812	-0.623663
SPATA24	2.80143e-30	1.80647e-05	1.9096e-07	0.0315975	1.51286	0.979864	0.897322	0.847296
SPATA6L	1.24943e-11	0.000250508	0.000146107	0.0114604	1.08617	1.01669	0.76474	1.16767
SPATS2	3.44868e-11	0.00136129	3.10794e-07	0.000174567	-0.419994	-0.296294	-0.4513	-0.439393
SPC25	1.98082e-20	3.7855e-22	8.32726e-13	0.000107374	1.34034	2.37327	1.60973	1.48683
SPCS3	4.63534e-09	1.72224e-05	0.00813608	0.000451536	0.395161	0.59915	0.25038	0.342809
SPDL1	7.35533e-05	0.00872418	2.8986e-06	0.0112339	0.34751	0.408111	0.483287	0.621658
SPEG	7.83739e-06	3.64705e-16	4.43453e-07	0.0417948	-0.918698	-2.36975	-1.08139	-0.953586
SPNS2	1.98883e-16	0.000366156	0.00767671	0.0489462	0.851953	0.859433	0.431821	0.586281
SPOPL	0.000304765	6.0497e-12	0.0272262	6.36315e-05	0.222802	0.903001	0.238133	0.430033
SPRR2G	8.85535e-17	2.5928e-09	0.00157239	0.00255708	3.08409	3.74674	1.47168	1.755
SPRR3	4.05653e-17	5.53725e-15	1.96784e-15	0.00241464	4.81984	7.36186	6.53868	3.88662
SPRR4	8.00861e-05	0.000362939	2.28047e-05	0.0418102	-1.6175	-1.71661	-1.73744	-1.35521
SPRY2	5.36307e-31	3.54202e-12	4.86798e-14	0.0146333	-1.31263	-1.16597	-0.797323	-0.592608
SPRYD4	1.43715e-17	2.00028e-05	2.7852e-09	4.04903e-05	0.656365	0.608393	0.743462	0.68498
SPSB2	0.000192967	0.00477964	0.0238465	0.00798831	-0.297116	-0.707641	-0.303624	-0.534759
SPTAN1	1.32325e-31	5.28669e-15	5.05712e-11	7.93505e-07	-0.985328	-0.846141	-0.673033	-0.527128
SPTBN1	1.67506e-30	1.21061e-17	1.8003e-05	0.0487409	-0.841333	-0.86677	-0.674653	-0.416701
SQLE	8.94794e-22	3.21436e-39	1.50567e-07	0.00105394	0.933588	1.71833	0.732608	0.807626
SRD5A3	7.98744e-16	2.68152e-14	6.49584e-09	0.000212595	0.798559	1.62827	0.750574	0.709125
SREBF2	8.73513e-05	0.00362351	0.0041128	1.90962e-05	0.236681	0.512733	0.280376	0.384765
SRFBP1	0.000279454	3.58765e-07	0.00389271	0.0321421	0.23009	0.691978	0.306569	0.389917
SRGAP2	6.56761e-26	3.55717e-14	1.6926e-15	0.00188263	-1.16475	-0.785778	-0.99211	-0.465977
SRGAP2B	3.62291e-25	0.00481455	9.29568e-10	0.0138697	-1.19429	-0.688219	-1.08019	-0.591744
SRP54	4.47223e-13	6.97589e-11	8.39071e-08	0.0389442	0.383879	0.889811	0.284732	0.237645
SRPK1	1.19158e-06	7.8678e-23	0.00267509	0.00428437	0.336857	1.57313	0.345175	0.7494
SRPK3	5.15135e-05	1.68279e-11	1.63845e-06	0.0116981	-0.781712	-1.89022	-1.11498	-1.11381
SRSF1	5.32337e-17	1.1576e-06	8.65179e-06	1.78014e-05	0.596002	0.711872	0.604856	0.5591
SRSF3	0.00758376	1.86529e-07	0.00344742	0.0255705	0.165121	0.48263	0.224344	0.242217
SSRP1	8.68874e-17	0.000118786	3.97549e-07	0.00659525	0.456522	0.411896	0.374549	0.350389
ST13	0.0122346	0.0460637	1.43476e-08	0.0347512	-0.0985738	0.279914	-0.369221	-0.234347
ST3GAL6	1.3397e-05	0.00910263	0.0119402	0.00793947	-0.412245	-0.407262	-0.390282	-0.478168
ST6GALNAC1	2.71159e-28	8.19117e-11	5.27821e-16	4.12987e-07	2.79536	2.01159	2.0101	1.9886
ST6GALNAC5	1.93977e-08	1.30742e-08	0.000693371	0.00164091	-1.79453	-1.50525	-0.881911	-1.62242
ST8SIA2	3.8473e-13	0.000953811	1.10202e-05	0.0123415	2.63293	1.37663	1.78723	2.52654
STAC	2.10212e-14	7.0256e-06	7.40312e-08	0.000128044	-1.5887	-1.44929	-1.28157	-1.47515
STAM	2.90142e-13	6.84226e-35	0.000113937	0.000159447	0.386886	1.03337	0.38708	0.546402
STAR	4.41535e-22	1.00136e-08	1.00567e-11	0.000364189	-1.12103	-1.3821	-1.20503	-0.968546
STARD4	8.39541e-12	2.3331e-09	6.85326e-07	0.000616317	1.00448	1.10833	1.02886	0.94214
STIM1	0.00230653	0.00657095	1.02744e-05	1.15363e-06	-0.159735	-0.288015	-0.368605	-0.373239
STK32A	6.60447e-07	3.16179e-10	0.0178337	0.00175812	-1.01398	-1.77688	-0.806802	-0.997839
STMN3	0.0141904	0.00546061	0.0244885	0.00342973	-0.248613	-0.477638	-0.286387	-0.577221
STRAP	3.76269e-20	1.13364e-21	1.93709e-07	0.0356316	0.505445	0.841277	0.373198	0.251068
STS	5.75005e-07	4.99183e-13	0.00703071	0.016191	0.633837	1.71559	0.467725	1.05685
STT3B	1.4246e-16	2.42811e-12	0.00728531	0.00291359	0.339642	0.749127	0.164874	0.176151
STX3	8.08116e-28	2.58045e-14	5.36089e-07	0.0398714	0.686726	0.713279	0.435613	0.292562
STX6	9.11819e-33	1.14232e-23	6.15666e-09	4.51235e-05	0.539904	0.809222	0.497251	0.50623
STXBP6	2.19573e-18	0.00048437	4.45254e-16	0.000107753	-1.39938	-0.805253	-1.48812	-1.22243
SUB1	1.38993e-25	3.39272e-31	5.5633e-13	1.12426e-06	0.915407	1.63976	0.737994	0.634395
SUCLG1	6.3828e-20	3.71184e-15	6.49314e-05	0.0235423	0.543887	0.837023	0.451388	0.264772
SUCO	1.58086e-15	9.42614e-22	9.81574e-05	0.000502683	0.825325	1.08897	0.673425	0.647456
SULT1E1	0.0194787	0.0195497	0.00119833	0.0135273	0.486319	0.714023	0.983507	1.1258
SUN1	8.85691e-23	2.64083e-11	5.10174e-20	0.0109865	-0.633557	-0.5965	-0.76182	-0.48467
SUN2	8.79226e-08	3.44684e-06	3.79554e-08	0.00058911	-0.322173	-0.86872	-0.462987	-0.382411
SUSD4	3.64311e-24	1.22835e-10	6.60858e-21	0.00126204	1.81912	1.35043	1.61812	0.717275
SYF2	0.010613	0.00749052	0.00338664	0.00634305	-0.123585	0.483793	-0.253106	-0.288178
SYNC	1.51574e-05	7.91629e-07	0.000981278	0.0395442	-0.617807	-0.907824	-0.58846	-0.657762
SYNCRIP	0.00778613	2.26402e-16	0.0022946	0.000442472	0.147528	0.973799	0.281745	0.47501
SYNGR1	1.64073e-16	4.0868e-08	8.88461e-07	1.06614e-08	-0.493114	-0.890342	-0.566859	-0.596654
SYNM	6.38219e-05	5.21389e-14	1.03447e-07	0.0144874	-1.11733	-2.19408	-1.47118	-1.11122
SYP	6.55408e-10	2.95834e-08	0.0035706	0.0424989	-0.822823	-1.34747	-0.589248	-0.678279
SYT17	1.2458e-26	4.62265e-22	8.29949e-15	0.000110015	-1.96677	-2.30971	-1.56308	-1.7286
SYT8	1.70962e-16	1.16807e-38	5.9161e-15	4.44343e-24	-2.1793	-3.85882	-2.83077	-3.83053
TAC1	5.61109e-19	1.87813e-05	6.75169e-18	0.0431234	-2.81724	-2.0742	-2.85586	-1.4926
TACR2	0.00252359	0.000344122	4.80022e-12	0.00637951	-0.464123	-1.12209	-1.57098	-1.22765
TAF1B	3.47213e-05	3.48386e-07	5.92422e-06	0.00436762	0.404109	0.801376	0.427038	0.65001
TAF1D	4.07659e-06	1.07468e-08	7.47764e-06	0.004422	0.371722	0.787591	0.437544	0.45146
TAF2	9.86642e-08	6.28713e-14	0.000727918	0.00564439	0.205719	0.65839	0.322098	0.343209
TAF7	1.51657e-21	0.00588681	1.81195e-20	6.43611e-13	-0.535042	-0.312308	-0.673815	-0.603933
TAGLN	0.000116134	2.36893e-12	0.00213197	0.0445454	-0.847928	-1.62569	-0.773215	-0.897475
TAOK1	4.19102e-09	1.75021e-21	0.044163	9.21924e-05	0.421222	1.17214	0.274707	0.615546
TAP1	4.71139e-08	0.00854192	1.18213e-07	5.64859e-07	0.728021	0.639779	0.900796	0.866362
TAP2	5.22788e-08	1.84675e-51	1.91613e-13	6.85754e-11	0.85785	1.38997	0.931417	1.02758
TAX1BP1	6.78664e-08	0.000103403	1.78612e-09	0.00222831	-0.253692	0.54711	-0.339638	-0.225926
TBC1D17	5.82171e-08	3.83692e-08	1.86806e-07	3.153e-07	-0.40505	-0.795504	-0.594275	-0.505845
TBC1D31	0.00460389	5.44553e-08	0.000506617	0.00888009	0.146929	0.75249	0.413231	0.802028
TBK1	9.27752e-06	7.08443e-15	1.98026e-05	0.0487812	0.262699	0.853442	0.240789	0.243512
TBL1XR1	1.03265e-06	0.000661001	0.0133768	0.016934	-0.238456	0.42559	-0.299027	-0.178257
TBX3	2.48367e-12	6.8353e-09	0.00720886	0.00221987	-0.879839	-0.905568	-0.5277	-0.761369
TC2N	8.17479e-33	2.90639e-31	5.10407e-19	1.07807e-06	1.01105	1.80939	0.972208	0.833642
TCAF2	3.96536e-29	7.83163e-33	5.07967e-14	0.000324177	1.26619	1.69461	0.994863	0.687877
TCEA2	3.45646e-07	1.42169e-16	0.0115056	0.0298334	-0.383214	-1.20481	-0.299772	-0.465661
TCEAL2	6.45791e-08	1.13637e-05	7.80665e-05	0.00291327	-1.81258	-1.72986	-1.19905	-1.41981
TCEAL3	2.32369e-43	7.24324e-05	1.23526e-10	0.000318542	-1.28932	-1.10427	-0.857597	-0.918077
TCEAL7	3.76025e-06	0.00985196	0.0228491	0.020075	-1.30366	-0.865112	-0.481221	-1.18807
TCF19	3.51266e-22	7.13076e-08	1.3358e-05	0.0432024	0.715129	0.607918	0.562327	0.346612
TCF7L1	0.000671422	6.50697e-07	1.60621e-05	0.002061	-0.709945	-0.94501	-0.676358	-0.883158
TCP1	6.9916e-21	2.49512e-14	3.77951e-12	0.000633452	0.553799	0.539436	0.436121	0.325548
TCTN2	5.80601e-17	1.41217e-06	1.67114e-09	0.0229504	-0.658414	-0.690879	-0.504792	-0.44135
TDO2	1.39175e-13	6.63078e-10	3.66375e-12	0.00162289	3.02614	2.22328	3.06991	3.47203
TDP1	6.68696e-08	4.55191e-17	2.12528e-13	2.98498e-06	0.350549	0.723202	0.550934	0.741974
TDP2	1.476e-26	8.29676e-29	1.06371e-19	1.96405e-05	1.0271	1.05452	0.728671	0.789269
TDRD7	0.00583972	0.0104941	4.1863e-05	0.00214676	0.2686	0.334986	0.431033	0.540019
TEF	0.000347228	7.1456e-06	2.99305e-05	0.000317447	-0.540577	-0.904325	-0.855346	-0.762355
TENM2	7.85176e-12	1.36605e-06	0.000505724	0.000431162	0.785061	0.786963	0.693863	0.813534
TESK1	6.0484e-09	1.06761e-09	2.30081e-05	0.00625094	-0.407542	-0.860877	-0.370047	-0.372675
TEX10	0.00165815	5.27259e-09	1.18687e-09	0.00751357	0.141001	0.644682	0.327807	0.358124
TFB2M	3.37283e-12	2.38397e-10	9.25957e-11	0.00169049	0.500917	0.729227	0.589228	0.517082
TFEC	7.02502e-07	0.0438183	2.82619e-07	0.02012	0.886143	0.707195	1.17232	0.883929
TFRC	9.5792e-07	0.000387147	0.0102593	0.000580313	0.502292	0.588209	0.46999	0.501172
TG	2.46825e-22	3.48454e-10	2.45024e-11	2.92511e-06	-1.86218	-1.90738	-1.75441	-2.01594
TGFA	3.20915e-14	1.13925e-27	1.05061e-06	0.000965695	0.890285	1.47932	0.890892	0.85563
TGFB1I1	2.64606e-06	1.60938e-12	6.45826e-07	0.00747604	-0.57395	-0.950348	-0.660558	-0.848456
TGFBI	4.4953e-19	1.30239e-10	3.11326e-09	7.00853e-07	-1.2776	-1.14601	-0.869724	-0.812584
TGFBR3	6.27999e-37	4.63447e-05	0.000110428	0.00480274	-1.40872	-0.739747	-0.733291	-0.894579
TGS1	0.000154107	7.2619e-10	0.00120199	6.19229e-06	0.170347	0.52383	0.28579	0.595055
THBD	0.00170573	0.00142828	0.0154612	9.93855e-05	0.317296	0.454691	0.36218	0.753691
THUMPD3	0.000416916	0.00166594	0.0494052	0.0392305	0.17863	0.326668	0.122668	0.23698
TIFAB	2.39012e-18	9.39846e-05	4.93958e-08	0.00212355	1.82324	0.992271	1.42966	1.39017
TIGIT	2.41529e-16	1.15748e-08	5.07014e-29	5.97109e-07	1.95063	1.67961	2.08449	2.06309
TIMM21	2.74506e-19	1.20243e-08	1.43753e-12	0.000432143	0.542515	0.82367	0.544518	0.468467
TIMM23	1.4581e-12	2.33859e-14	1.51577e-05	0.038847	0.478608	0.939816	0.441613	0.318864
TIMM8A	3.30366e-05	0.00167302	1.24031e-08	0.00900108	0.340525	0.340789	0.536485	0.534464
TIMP2	1.34151e-17	4.19949e-05	0.00122705	0.0340491	-1.25569	-0.748759	-0.527242	-0.739371
TINCR	1.05248e-22	4.09179e-13	3.89767e-18	0.0126072	-0.75598	-1.00517	-1.01592	-0.444761
TJP1	2.24707e-09	2.35517e-21	0.0420035	2.4133e-07	0.391836	1.31798	0.315392	0.524824
TJP3	3.25928e-12	3.93867e-11	7.46437e-08	0.0092139	-0.915959	-1.1692	-0.910417	-0.930518
TK2	7.67066e-10	1.62111e-07	0.0172064	0.00437595	-0.525461	-0.732551	-0.264316	-0.543558
TLCD1	7.77909e-17	5.68868e-05	1.23967e-07	0.0478556	-0.750334	-1.11024	-0.960021	-0.585207
TLE1	2.00571e-12	1.99407e-23	4.33271e-18	0.000534016	-0.572634	-1.14553	-0.825471	-0.580869
TLE2	2.46674e-29	4.34071e-29	8.8763e-11	0.000111878	-1.16522	-1.91637	-0.90482	-1.01791
TLL1	1.60363e-22	0.010363	6.0734e-05	0.0484747	-2.00606	-0.636148	-0.735409	-0.805544
TMBIM1	0.045124	0.00585017	0.0243572	0.00392209	-0.151017	-0.479177	-0.229749	-0.26551
TMC5	1.59472e-22	2.82651e-34	4.27605e-13	2.4709e-06	1.99613	3.51072	1.92111	2.2635
TMED4	5.74003e-05	5.37756e-19	3.53757e-06	0.00775284	-0.173121	-0.558557	-0.280399	-0.29287
TMED5	2.22121e-08	1.28603e-10	0.00088761	0.0105916	0.507305	1.06113	0.450395	0.336575
TMEFF2	0.00979439	4.34365e-06	0.0195174	0.0145251	-1.38713	-2.03063	-0.904575	-1.68953
TMEM116	1.90685e-15	2.35362e-23	2.6898e-14	8.28873e-06	-1.42961	-1.75904	-1.47116	-1.15087
TMEM123	7.60457e-23	1.64462e-30	0.000155161	0.00904481	0.722618	1.42226	0.406919	0.392047
TMEM126A	1.37991e-15	5.95764e-08	0.000234766	0.0260376	0.551545	0.723216	0.460029	0.397812
TMEM128	1.8849e-07	0.0427281	0.000111232	0.0116224	-0.296156	-0.249758	-0.336667	-0.337885
TMEM139	9.13347e-07	6.60841e-12	5.17615e-05	0.000216035	-1.3241	-2.79196	-1.12498	-1.3164
[truncated: 317 more rows]

## Sheet: DEGs_AD_uni
Gene	adjP			logFC
	GSE121212	GSE140227	GSE65832	GSE121212	GSE140227	GSE65832
AAGAB	0.00520442	0.007826	1.96939e-06	0.194243	0.360625	0.4397
ABCA5	0.00555424	0.0285561	0.0329415	-0.343464	-0.510944	-0.286472
ABCA9	0.00561414	0.00906827	0.000156919	-0.80368	-1.22771	-0.852299
ABCB11	1.69362e-09	0.00773983	0.00567609	-1.76132	-1.38446	-0.908839
ACBD3	0.0222172	0.0311092	0.008284	0.206172	0.395366	0.316881
ACTB	0.0013561	0.00115937	0.00505037	0.468044	0.999718	0.479885
ACTR1A	0.0234723	0.0451995	0.00080184	0.174265	0.394522	0.622912
ACTR3C	0.000175808	0.0397251	0.0163862	0.483285	0.657713	0.444121
ACTRT3	1.25931e-05	0.018091	0.0450605	0.856553	0.84393	0.599726
ADAM8	8.60098e-10	1.52685e-08	0.000456589	1.45571	1.67779	1.20472
ADAMTS12	0.000270502	0.00106987	0.000338959	0.945967	1.09139	0.735548
ADAMTS14	5.27587e-06	0.044303	0.00332253	0.998088	0.870139	1.34007
ADAMTS9	0.00202888	0.00121859	0.000119562	0.491687	0.894539	0.967389
ADAMTS9-AS2	0.00262921	6.707e-06	4.45218e-06	-0.805212	-0.857155	-0.817731
ADCY3	0.00555966	0.0365347	0.000445111	0.231016	0.42485	0.454551
ADCY7	0.00305588	0.0317813	0.000393033	0.236136	0.488741	0.733235
ADH1B	1.09208e-07	0.0349148	6.39874e-10	-1.64197	-1.23898	-1.65173
ADM2	6.15337e-15	0.00011846	0.041809	1.48307	1.99682	0.975911
ADRB1	0.00695964	0.00212795	0.00859533	-0.956028	-1.04089	-1.12718
AGAP1	2.66977e-05	0.0159712	0.018277	-0.366973	-0.506434	-0.304397
AGBL4	2.40527e-06	0.00628913	0.000106657	-1.90204	-0.992918	-1.14386
ALDH6A1	1.31486e-07	0.00925456	6.09058e-05	-0.635621	-0.687055	-0.627082
ALG10B	0.00054263	0.0204957	0.000763454	-0.347965	-0.43413	-0.418766
ALMS1	0.00164813	0.0498863	0.00183625	-0.260643	-0.302886	-0.247179
ALPL	0.000383338	0.00353233	0.000527035	0.828112	2.21294	1.75107
ALYREF	0.000584341	0.0020784	6.0119e-06	0.394896	0.952574	0.94891
AMD1P1	0.0327664	0.000339561	0.0345192	-0.896982	-2.14283	-0.760618
ANK3	2.37699e-10	0.00682343	0.0344891	-0.661301	-0.454872	-0.218021
ANKRD36BP2	6.02431e-05	0.011598	0.00079657	-0.813203	-0.625173	-0.572442
ANKRD36C	0.0311001	0.00323673	0.0174151	-0.451489	-0.550259	-0.285567
ANO3	0.000676161	0.00534928	3.60192e-05	-0.699505	-0.690666	-1.17777
ANXA1	0.000250038	0.00868583	0.0101302	0.736674	1.32415	0.526705
ANXA7	0.0415853	0.00348846	0.0121297	0.21292	0.50223	0.270425
APELA	9.98089e-07	0.00135129	3.45638e-05	1.44509	2.8208	1.45897
APOBEC3A	1.90111e-08	3.3623e-06	8.46043e-13	3.3791	4.49131	4.97299
APOBEC3C	0.0100923	0.00252893	0.0254627	0.326962	0.918308	0.350541
APOBR	0.0434727	0.00026903	1.51055e-06	0.382365	1.05938	1.42445
APOL4	0.000449683	0.0273874	0.00923928	0.723944	1.11321	0.541811
AQP3	2.52295e-08	2.9896e-08	0.00670844	1.16281	1.69757	0.971012
AR	0.0219451	0.0359784	0.00429646	-0.427428	-0.581833	-0.600802
ARFIP2	0.00320772	0.0479213	0.0216756	0.207537	0.333969	0.373762
ARFRP1	0.000170398	0.00715033	0.00421574	0.379009	0.365912	0.692362
ARHGAP12	0.00608528	0.0183997	1.51919e-05	-0.189899	-0.33398	-0.411491
ARHGAP24	2.13231e-05	0.000768987	0.00160861	-0.50601	-0.680239	-0.390166
ARHGAP25	0.00585759	0.000369683	0.0195125	0.485654	0.714354	0.48255
ARHGAP4	0.00792308	0.0127528	0.00098404	0.518066	0.570021	1.12998
ARHGAP6	0.00292125	0.0123327	0.00154964	-0.620354	-0.706559	-0.496307
ARHGAP9	0.000211289	4.93083e-06	0.00360436	0.710394	1.05063	0.734652
ARHGDIA	0.00506137	0.0283244	0.021665	0.284094	0.623056	0.518679
ARHGDIB	7.58326e-05	0.000256364	0.00365941	0.538993	1.06901	0.496011
ARL14	9.3835e-09	0.000467285	7.88987e-05	1.98411	3.15849	2.75801
ARL4C	0.0272516	0.0262256	0.018592	0.222202	0.723991	0.391952
ARMC5	7.36001e-05	0.000317622	2.11268e-07	0.373179	0.607806	0.982944
ARMC6	0.000595775	0.0140178	0.000811217	0.392507	0.540039	0.881151
ARNTL2-AS1	0.00467831	0.00124349	0.00103271	0.7282	0.891973	0.821555
ARPC1A	0.00458136	0.0166626	0.00251108	0.258766	0.541755	0.474939
ARPC1B	4.01338e-07	0.000564883	0.0245372	0.780645	0.981352	0.773497
ARPC4	0.00456468	0.00268134	0.0029111	0.307095	0.473784	0.318901
ARPC5L	0.000199449	0.00185768	1.59928e-05	0.402093	0.738175	0.701039
ARSG	0.000112074	0.016785	0.0338307	-0.349377	-0.379465	-0.24795
ATP13A2	0.0017212	0.0436926	0.0363263	0.254198	0.436052	0.516229
ATP1A2	0.0283395	0.0165341	0.000649474	-0.646495	-0.994422	-1.03597
ATP6V0B	0.00224103	0.0260585	0.0270804	0.333075	0.402735	0.233068
ATXN3	1.5355e-05	0.0133611	0.0162205	-0.236257	-0.355386	-0.223442
ATXN7L3	1.41465e-07	0.000797119	2.00761e-06	0.379041	0.518187	0.597768
AURKAIP1	0.00191343	0.000314006	0.00010341	0.32076	0.833735	0.996078
B3GNT3	0.00385058	0.00310751	0.000321807	0.876579	0.959713	1.36977
BACH2	0.00219716	0.00913514	0.00179295	-0.345794	-0.550119	-0.489098
BATF	9.69421e-05	2.0835e-05	0.00605581	0.916401	1.50288	1.17492
BATF3	7.03504e-05	4.87252e-07	0.00320164	1.37157	1.60623	0.793325
BAX	9.57471e-05	0.0445363	0.0245617	0.374632	0.505224	0.413729
BBIP1	0.00579713	0.0347358	0.00577352	-0.353288	-0.493399	-0.402989
BBS9	2.73402e-05	0.0420679	0.000777001	-0.375071	-0.394718	-0.340966
BCCIP	0.0256402	0.030414	0.0219407	0.222243	0.314697	0.309485
BCL10	0.000147672	0.0152777	0.0261866	0.387431	0.403844	0.27821
BCL2L12	0.00724683	2.02996e-06	0.0199841	0.333963	1.63012	0.936243
BCL3	3.97374e-05	2.00321e-05	1.69589e-06	0.763704	1.01712	1.08889
BCL7B	0.000700265	0.0050466	0.0060495	0.330661	0.817936	0.354979
BCR	5.30511e-07	0.0482514	7.02032e-06	0.481389	0.376727	0.823019
BFSP1	1.40043e-05	0.0272943	0.00474618	0.654535	0.633007	0.607005
BHLHE40	0.000766846	1.24529e-05	0.00149326	0.457984	1.26397	0.593043
BID	0.000188897	0.0252057	0.01664	0.406872	0.404727	0.29679
BIN2	0.000780303	0.00836282	0.0286015	0.644862	0.771266	0.591241
BLOC1S2	0.0025223	0.010612	0.0307775	0.317605	0.469443	0.279313
BMPR1A	2.2487e-05	0.00420466	0.00667983	-0.254043	-0.391195	-0.314725
BNC1	0.00585803	0.0237804	0.000322321	0.399084	0.897776	0.744566
BOP1	0.00742908	0.0441243	0.000166846	0.402709	0.543985	1.12613
C11orf24	0.00410498	0.0138393	0.0393145	0.308514	0.665058	0.313708
C12orf43	0.0188191	0.0329167	0.0283065	0.205351	0.354053	0.337476
C14orf119	4.96639e-05	0.00656844	5.78354e-05	0.462489	0.58239	0.525305
C14orf28	3.72753e-05	0.0023813	0.0310465	-0.408294	-0.529885	-0.32017
C16orf91	0.0092719	0.0334131	0.0461498	0.349785	0.398626	0.412681
C1orf54	0.000155732	0.0228313	0.0329685	0.51735	0.592879	0.360194
C1QTNF7	2.73123e-13	0.00496828	4.61424e-07	-1.82187	-1.34273	-1.0552
C1RL-AS1	9.12258e-05	0.00703139	0.000574293	0.807773	0.561246	0.680069
C6orf223	7.14538e-11	8.54993e-08	0.000497283	2.4012	3.54416	2.26724
C7orf57	4.57074e-05	0.00652163	0.0018734	1.2422	1.28821	0.998591
CA1	0.000960701	0.000737066	0.00141529	-0.939082	-1.00015	-0.646071
CA2	4.9659e-05	8.10903e-07	3.05566e-05	0.998097	2.23457	1.11849
CAMP	3.95341e-07	0.00157612	0.0127789	2.91597	2.66871	2.49834
CANT1	0.00021254	0.00334593	0.00234222	0.453641	0.63816	0.482515
CAPZA3	0.0195833	0.0246724	0.003656	-0.89307	-1.19391	-1.47591
CARD11	0.00957685	1.39313e-06	0.000426379	0.741072	1.5359	1.41271
CARM1	0.00587528	0.0230327	0.00347638	0.213019	0.578249	0.524738
CASP8	0.000638793	0.0358491	0.0246928	0.268472	0.347524	0.374405
CCBE1	0.000675187	0.0469408	0.00056122	-0.667998	-0.826853	-0.602615
CCDC110	0.00514714	0.0460426	5.45752e-06	-0.627099	-0.871335	-1.11618
CCDC167	0.0110139	0.0160733	0.0183024	0.349782	0.554729	0.614117
CCDC50	0.0416551	0.00979232	0.00369137	-0.16112	-0.342471	-0.267973
CCDC51	0.000486132	0.0443731	0.000481762	0.416557	0.638902	0.838692
CCL1	0.0373999	2.88741e-05	1.11713e-05	1.42813	3.78876	2.73666
CCL17	0.0118439	1.66425e-12	0.0157508	1.42639	3.75303	1.3522
CCL19	0.00131584	4.22838e-06	0.0188493	1.11111	1.84873	0.789571
CCL28	0.000986435	0.00134665	0.0104549	-0.339178	-0.69065	-0.441189
CCM2	2.02398e-07	0.00580185	0.0080172	0.462955	0.56239	0.409309
CCND2	9.83581e-06	0.000580866	7.71798e-06	0.581474	1.00293	0.599978
CCR2	6.77586e-08	0.0068314	0.0499793	1.28121	1.1908	0.651663
CCR5	2.11002e-07	0.000754298	0.000176825	1.27868	1.4921	1.09694
CCSAP	8.00141e-05	0.0290992	0.0226111	-0.430702	-0.477688	-0.260007
CD101	4.26785e-07	0.00115322	9.40362e-05	0.836273	0.733733	0.546941
CD164L2	8.40633e-08	6.68004e-06	0.000813179	0.94993	0.896392	1.12062
CD300E	6.72772e-06	1.08238e-06	4.2855e-11	1.36484	2.75244	2.76233
CD3E	0.0126498	9.95169e-09	0.0332096	0.753019	1.9264	0.661488
CD44	0.00224242	0.0366756	0.00131889	0.346967	0.438818	0.440842
CD48	0.00887231	0.000155055	0.0396836	0.673131	1.30224	0.634812
CD52	0.0115897	0.00195528	8.85599e-05	0.507043	1.14747	0.957958
CD53	8.27635e-06	0.0102205	0.0014797	0.930909	0.878334	0.765047
CD6	1.76022e-06	0.0198917	0.0264982	1.12888	0.94334	0.718833
CD69	0.00433539	0.000868289	0.00105073	0.804706	1.30271	1.30264
CD74	0.0352569	2.11793e-09	0.0119072	0.378554	1.76038	0.548596
CDC123	0.0119564	0.00982045	0.0169504	0.23047	0.532541	0.340908
CDH1	0.00312516	0.0127855	0.00224297	0.296917	0.478708	0.488424
CDKN1A	3.64768e-07	0.000297576	0.00289025	0.804051	0.902753	0.70665
CDRT1	8.78057e-06	0.000514857	6.9708e-05	1.02415	1.04738	0.909661
CEBPB-AS1	0.000324612	0.0153232	4.50999e-05	-0.704377	-0.575314	-0.842815
CEP126	4.7337e-08	0.000446615	0.000190585	-0.834603	-0.869291	-0.57582
CEP68	1.81659e-08	0.000270598	0.000834207	-0.531314	-0.380194	-0.321507
CERKL	0.00988086	6.70482e-05	0.0227248	0.519181	1.05992	1.25386
CES2	0.00998863	0.00076162	0.00603129	0.20707	0.859618	0.38267
CFAP70	0.0028775	0.00163966	0.00917792	-0.608555	-0.797837	-0.494393
CHCHD4	0.00369451	0.0038273	0.0326079	0.267093	0.587643	0.328837
CHD9	0.000702864	0.0356909	0.00997259	-0.247173	-0.2737	-0.163373
CHIC1	6.83649e-08	0.0310129	0.0052494	-0.448026	-0.34742	-0.359658
CHMP1B2P	0.00950587	0.0229535	0.0268448	-0.672756	-0.667223	-0.500307
CHST12	1.45257e-05	0.00499257	0.00622805	-0.495678	-0.385878	-0.456921
CIB1	2.04884e-09	0.0470195	1.33716e-05	0.504519	0.590413	0.752286
CIITA	9.98087e-05	0.0151387	0.0072853	0.687589	0.69814	0.521943
CISH	2.63152e-05	0.000106354	0.00361608	0.860577	1.29031	0.663166
CLCN4	8.14546e-05	0.0297592	0.0214293	-0.846346	-0.545125	-0.621611
CLEC10A	2.35807e-06	7.29814e-05	0.000309365	1.27997	1.5761	1.06193
CLN6	0.00347528	0.0203261	0.00931607	0.263907	0.378675	0.367222
CLPTM1	0.0218756	0.00258345	0.00881228	0.199088	0.65781	0.40471
CLSTN2	5.0526e-05	0.0076481	0.00245484	-0.919275	-1.03965	-0.841037
CLTC	0.0115059	0.0298842	0.0369989	0.181251	0.251209	0.228946
CMYA5	0.000803098	0.00386282	0.0283911	-0.771778	-0.957013	-0.471034
CNN2	0.000191141	0.00313166	1.83435e-05	0.490925	0.770698	0.934237
CNP	0.00056042	0.0452001	0.0275414	0.247153	0.404594	0.231472
CNTN4	7.45361e-05	0.0258318	8.6245e-07	-1.02615	-0.990782	-1.27329
CNTN4-AS2	0.0371469	0.0108123	0.0103318	-1.61016	-1.85989	-0.938304
COL15A1	3.06544e-08	0.0189245	0.0399798	0.994459	0.736974	0.397208
COL4A4	7.5917e-08	1.58585e-07	7.85435e-06	1.2823	1.81927	1.08132
COL6A5	0.00195003	0.0385812	0.0052718	0.955246	1.82925	1.10819
COL6A6	9.64393e-05	0.000446529	0.00900871	1.53028	2.63378	1.13997
COMTD1	8.72069e-05	0.00230398	0.00748677	0.406085	0.524731	1.06175
COPE	0.0220953	0.042815	0.0122445	0.227291	0.52525	0.729231
CORO1A	0.0115184	2.32332e-05	3.98929e-05	0.448582	1.17143	1.59113
CP	0.00121999	0.0248979	0.0286127	-0.782742	-1.05239	-0.468892
CPED1	0.0048336	0.0421631	6.92315e-06	-0.442351	-0.367838	-0.593358
CPNE1	0.00880521	0.0125204	0.00141565	0.219464	0.345529	0.493385
CPXM1	2.60868e-06	0.00727739	0.000950481	1.49703	2.26994	1.3928
CREBRF	3.7359e-08	0.00063169	7.97965e-05	-0.566512	-0.52481	-0.452484
CRELD2	2.55293e-06	0.00403845	0.0030016	0.530911	0.568201	0.515564
CRMP1	0.0122137	0.0206105	0.00136161	-0.343278	-0.347829	-0.481205
CSF2RB	6.19375e-07	7.69776e-06	0.000723791	1.02503	1.08394	0.806122
CSMD2	3.79454e-05	0.00521175	0.00423068	0.977234	1.15804	0.820594
CXCL11	8.99437e-05	0.000759909	0.0488685	2.1632	2.95914	1.08447
CXCR1	1.36205e-09	1.36191e-05	5.68944e-06	1.79033	2.63564	2.51189
CXCR2	0.049746	0.00102752	0.00085041	0.38945	1.25646	1.23129
CYBA	3.62067e-05	0.0027956	0.0440379	0.601505	0.844778	0.900336
CYC1	0.0137014	0.017589	0.00407391	0.225697	0.420638	0.564596
CYP1B1-AS1	0.0429	0.0165133	0.0428167	-0.500143	-0.806938	-0.427952
CYP27B1	1.30897e-08	0.00131083	1.41192e-05	1.38527	1.24974	1.49145
CYP2U1	0.042943	0.0475491	8.00672e-05	-0.2301	-0.3931	-0.486345
CYP4A11	0.0302481	0.0100927	0.0105863	-0.746523	-1.19054	-0.670808
CYTH4	0.00324917	0.0111876	0.00248725	0.641731	0.637413	0.697673
CYTIP	0.00157924	9.74708e-05	0.0042075	0.532204	1.08376	0.72995
DBNDD1	0.0278325	0.0245142	0.0323829	0.370154	0.598592	0.802071
DCDC1	1.52699e-05	5.2348e-05	0.000326114	-1.81971	-1.55304	-1.05939
DDX3X	0.000541377	0.00247993	0.00342972	0.342755	0.613168	0.284983
DDX56	0.00111611	0.0164768	0.0263592	0.268772	0.354174	0.311637
DEPTOR	0.00197472	0.0325375	1.82366e-05	-0.332295	-0.500799	-0.564472
DET1	0.00184765	8.67214e-05	0.000405933	-0.38561	-0.544542	-0.466519
DGKG	0.000180821	0.0185457	0.000429904	-0.676989	-0.67485	-0.673277
DHX32	0.00544472	0.0483731	0.00135801	0.230146	0.232225	0.389199
DLX4	2.00255e-05	0.027356	0.0167836	-0.88357	-1.05711	-0.920743
DNAH6	0.039049	0.0130834	0.030754	-0.493367	-0.886544	-0.467684
DNAJA1	0.0116712	3.65467e-05	0.00753137	0.383636	0.604738	0.44689
DNAJA2	0.016099	0.0438233	0.00541327	0.224855	0.269777	0.281098
DNTTIP2	0.0384952	3.57786e-05	0.0116603	0.230176	0.420543	0.519986
DOCK2	0.000586866	0.0493055	0.0415919	0.634327	0.627019	0.435527
DOK3	0.0184566	0.00359514	0.0145239	0.426551	0.921435	0.679019
DPM2	0.00238316	0.00797456	0.000140998	0.273345	0.349236	0.471953
DRAP1	5.03448e-05	0.00698012	0.000981417	0.590439	0.840921	0.722177
DTHD1	0.00259117	0.0199099	0.00750801	0.968383	0.961407	0.800961
DUSP19	1.28593e-05	0.0318377	0.000177862	-0.581383	-0.616968	-0.632684
DYNC2H1	0.000307978	0.00497206	0.000542554	-0.454216	-0.380815	-0.377707
DYNLL1	0.00689264	0.0366865	0.000202821	0.301939	0.489098	0.607066
DYNLT1	0.0393785	0.00262127	6.15216e-05	0.197143	0.701995	0.45073
EBPL	0.0176022	0.00102636	0.0145427	0.229213	0.515424	0.300872
EDN3	0.00271461	0.00261835	0.00227229	-1.11098	-1.57009	-0.990444
EEPD1	1.03722e-10	0.00958476	0.0248556	-0.60997	-0.450651	-0.351237
EFCAB13	0.00757449	0.020408	4.32571e-06	-0.514234	-0.494067	-0.510202
EFCAB7	0.0143146	0.010116	0.0210861	-0.23282	-0.428663	-0.310022
EFHD2	4.21814e-06	0.00035956	9.22658e-06	0.545581	0.631673	0.80447
EHBP1L1	6.68687e-10	7.5438e-05	1.09895e-07	0.649705	0.649983	0.936623
EIF4E2	0.00844553	0.00122276	0.00336098	0.193641	0.516306	0.239482
ELOF1	0.00441293	0.0187972	0.00247652	0.288629	0.559044	0.78498
EMC8	0.000883434	0.0156639	0.00505106	0.299263	0.384641	0.269817
ENPP7P4	0.0269625	0.000275827	0.0150412	-0.643565	-0.85633	-0.500468
ENTPD3-AS1	0.000295233	0.0169561	0.00190444	-0.420991	-0.551638	-0.454042
EPC1	0.0005866	0.0340947	0.0222615	-0.19165	-0.154589	-0.17617
ERI1	3.51153e-05	0.0312456	0.0178576	0.363256	0.410982	0.330307
ESRRA	1.67292e-06	0.00149581	9.51152e-05	0.480277	0.445321	1.086
ETHE1	0.000160042	0.00772811	0.00345678	0.706755	0.958383	0.847062
EWSR1	4.08996e-05	0.0248606	0.00044947	0.219677	0.464999	0.332181
EXOC3	3.6753e-06	0.0252205	6.83672e-05	0.400699	0.366033	0.528902
EXTL3	0.00215403	0.00313263	0.000565861	0.192859	0.485396	0.328851
EYS	0.0338998	0.00757604	6.994e-05	-0.454509	-0.654569	-0.606971
FABP6	0.00462713	0.00857738	2.73505e-05	0.967716	2.01995	2.86063
FAM169A	1.50012e-08	0.00612889	0.0234834	0.866784	0.902855	0.445647
FAM214B	1.44881e-05	0.0432123	0.00155297	0.462782	0.412115	0.55103
FAM218A	3.2233e-06	0.0028992	8.30852e-05	-0.978945	-0.881656	-1.04006
FAM66C	0.0165526	0.0155848	0.00136114	-0.591494	-0.62983	-0.681537
FAXDC2	0.0108546	0.00458796	0.000208836	-0.388441	-0.825846	-0.464073
FBLIM1	1.58152e-10	0.00125015	0.000800984	0.914264	1.14867	0.705985
FBXL19-AS1	2.24229e-06	0.0206342	5.71805e-06	0.708447	0.684663	1.13045
FBXW5	5.70413e-05	0.0158791	0.0136185	0.374173	0.449181	0.910854
FCER1G	0.000437344	0.00475374	0.00790079	0.743123	1.04304	0.742209
FCN1	0.0418807	0.000642506	0.00632333	0.675032	1.93706	1.12462
FERMT3	5.16653e-05	0.00313781	0.00048051	0.725269	0.619777	1.14602
FGD3	7.3625e-07	1.71987e-08	2.95353e-06	0.807464	1.04887	1.02991
FGD4	3.87083e-07	0.00442394	0.00830154	-0.465813	-0.514482	-0.369676
FGF14	0.0121626	0.0114716	5.43043e-05	-0.558108	-0.897543	-1.02703
FHL1	1.46964e-10	0.0102663	0.000113947	-1.09672	-0.810994	-0.719499
FHOD1	2.92661e-07	0.0440291	0.0103396	0.569143	0.468804	0.509075
FMNL1	0.00245057	0.000524653	0.000251367	0.530691	0.546601	0.895312
FMNL3	0.000299629	0.0499233	0.0280971	0.522114	0.421871	0.298796
FOXO1	3.91465e-07	0.0490237	0.000202765	-0.371362	-0.600731	-0.414158
FREM2	0.00596455	0.0200753	0.00914581	-0.742205	-1.22211	-0.816917
FTSJ1	9.19509e-06	0.0241349	3.94217e-05	0.434522	0.423305	0.607974
FUOM	9.66911e-07	0.0308149	0.000775893	0.628685	0.458438	1.70158
FUT10	5.58226e-07	0.0189	0.0162998	-0.3837	-0.330293	-0.270567
FXYD5	4.02103e-05	0.0229629	0.00264385	0.603195	0.659933	0.585658
GABRB2	6.2102e-11	0.0141451	0.000110883	-1.93974	-1.64262	-1.19569
GADD45GIP1	0.00688761	0.0190193	0.00270529	0.309487	0.787385	0.939672
GALNT13	0.00628715	0.00186177	0.00773188	-0.715241	-0.994139	-0.772566
GAPDH	0.000134899	0.00243621	0.000331803	0.543303	1.10931	0.683601
GAR1	0.0405444	0.0350537	0.0407034	0.216134	0.655465	0.321506
GAS1	2.87592e-08	0.00214844	0.000507394	-0.501353	-0.588177	-0.709683
GATAD1	0.0392084	0.0252501	0.000909864	-0.144074	-0.350037	-0.315467
GATB	6.51559e-07	0.000162277	0.000210155	0.585768	0.876457	0.66004
GBP3	0.0323133	0.0332031	0.0275082	0.318942	0.602069	0.434996
GIPC1	4.78949e-05	0.00895644	1.56349e-05	0.43351	0.54661	0.829739
GIPR	0.000917113	0.0114081	0.00767323	0.78413	0.753765	0.575338
GKAP1	0.000214162	0.0167976	0.000358028	-0.484617	-0.693328	-0.50618
GLDN	0.000319385	0.00162666	0.00906707	-0.7065	-0.922451	-0.468063
GLIPR1L1	0.0146439	0.0289145	0.000172133	-0.682812	-0.740373	-0.797974
GMFG	0.00226322	0.000383361	0.00981247	0.613714	0.935207	0.617671
GMIP	8.27651e-05	0.0475819	5.24239e-05	0.367939	0.328832	0.933082
GNAI2	0.00252113	0.0334735	0.049478	0.291515	0.577789	0.297939
GNLY	8.3989e-05	0.00866554	0.0251142	1.14837	1.59185	0.784962
GNPTAB	0.00304559	0.0279767	0.00903817	-0.186977	-0.229822	-0.214328
GOLGA7B	8.2852e-08	3.55611e-06	4.62535e-05	0.634339	1.03768	0.815955
GPATCH2	5.26973e-05	0.0225742	0.0434407	0.250536	0.274615	0.17116
GPLD1	2.50295e-12	0.00304885	0.0297184	-1.11231	-1.09979	-0.517057
GPM6A	2.47718e-07	9.15616e-06	1.95112e-07	-1.48094	-1.78676	-1.29741
GPR153	0.000580614	0.000286219	0.0352081	0.461727	0.852878	0.453146
GPR171	0.00399244	0.00700529	0.0362312	0.75784	1.2161	0.702309
GPR65	0.000196276	0.00025295	0.0103023	0.970089	1.13728	0.837883
GRAP2	0.0199572	0.00423873	0.0283482	0.543897	0.721223	0.451019
GRWD1	0.00325715	0.0449213	0.00113724	0.297411	0.395356	0.569505
GSTO1	9.64866e-06	0.0344209	0.0289203	0.482075	0.708783	0.297811
GYPE	0.0285157	0.0296297	0.0228641	-0.534448	-0.599132	-0.458551
HAPLN3	2.13358e-08	0.00251764	0.00043019	1.13235	1.05642	0.74766
HCK	0.0493458	0.0206043	0.00287661	0.330347	0.718035	0.7713
HDAC3	0.00106314	0.00625289	6.33189e-05	0.131994	0.419113	0.477457
HEBP2	2.74051e-05	0.0345133	0.0124782	-0.302732	-0.233624	-0.266706
HMGN1	0.00688186	0.0492938	0.0250917	0.213082	0.351624	0.305707
HNF4A	0.00664073	0.0100605	0.0369428	-1.23456	-1.48621	-1.29369
HNRNPK	0.0257517	0.0370899	0.00650616	0.162158	0.343067	0.259107
HNRNPM	0.0196818	0.0262497	0.00795305	0.18908	0.579903	0.330119
HOGA1	6.6505e-06	0.000747526	0.0198746	-1.00284	-1.18313	-0.975229
HRH1	6.3757e-06	0.000531232	0.003254	0.905705	0.872925	0.517488
HSD11B1	2.3943e-06	0.000311383	0.00381357	-1.77898	-1.67871	-1.06204
HSH2D	7.2789e-05	2.09056e-06	0.00139439	1.21956	1.91902	1.08002
HSPA6	0.0157689	0.00221022	3.87342e-06	0.446619	0.955991	1.44773
HSPB7	0.000112373	0.000199433	0.0008455	-0.869334	-1.18667	-1.02065
HTR4	0.0362228	0.0496184	0.0391156	-1.14104	-1.07221	-0.848337
ICAM1	8.47263e-05	8.77254e-07	8.27581e-05	0.942678	1.34956	0.898382
IDH2	0.000223653	0.022095	0.00189905	0.378761	0.475238	0.506025
IER2	0.00815386	0.0222371	1.28183e-05	0.378471	0.546961	0.916384
IER5	7.94147e-06	0.00225271	0.0159148	0.458847	0.581334	0.380375
IFI35	6.73771e-05	0.0214517	0.00880706	0.60613	0.568832	0.631577
IFNE	4.6172e-05	0.000162563	0.0118042	2.69486	3.55306	1.82354
IFNGR2	0.000249687	0.0165213	0.00638534	0.378031	0.498023	0.314066
IL15	0.00137782	0.00804731	0.04693	0.607943	0.720076	0.386347
IL18RAP	0.0080653	0.000351589	0.00202761	0.706762	1.55848	0.98566
IL20RA	1.266e-11	0.0223905	0.00536003	-0.833667	-0.74225	-0.477267
IL22	0.000685073	6.28861e-06	0.00276201	2.09862	5.14895	2.35434
IL27RA	4.11641e-06	0.000133879	0.00304063	1.21683	1.22201	0.790097
IL2RB	0.0239376	0.0381793	0.0454906	-0.505429	0.907891	0.537348
IL2RG	0.00265571	1.17706e-06	0.00516633	0.79982	1.49695	0.85081
IL32	0.00541884	7.46432e-09	0.000442046	0.799543	1.83013	1.10678
IL6	3.69839e-06	8.68524e-05	0.000342606	3.22056	2.93265	1.92361
IMPDH1	0.00013564	0.0158107	0.000479521	0.395535	0.590163	0.844835
INTS9	0.0150326	0.0118412	0.0207257	0.142631	0.318846	0.213372
INTU	1.33397e-09	0.0157658	0.00198324	-0.558197	-0.544822	-0.372388
IRF4	0.0170323	0.00751959	0.00526925	0.431902	0.809061	0.591378
IRF9	6.00609e-05	0.000786873	0.000221982	0.916987	0.769777	0.745573
IRS2	7.50839e-14	2.28497e-05	0.000985239	-0.857583	-1.21849	-0.664755
ISG20	2.26909e-08	0.00108189	1.25922e-06	0.948317	0.897638	1.11704
ITGA3	0.00133527	0.0241467	6.06075e-05	0.375455	0.482149	0.720233
ITGAL	9.31713e-05	7.72559e-05	0.0271621	1.0378	1.31993	0.701354
ITGAX	4.13765e-08	1.63588e-05	4.90252e-07	1.50119	1.20656	1.48784
ITGB6	0.000457552	0.000568502	0.00677012	0.720999	0.957539	0.578909
ITPA	0.00331366	0.000517722	0.00036309	0.263543	0.604172	0.395293
JAK3	9.15145e-06	1.44458e-06	2.36489e-05	1.20652	1.47517	1.35204
KANK2	0.0010261	0.00610888	0.0296535	-0.478021	-0.593405	-0.375936
KANSL1L	1.4952e-06	0.00596677	1.81475e-05	-0.44908	-0.458396	-0.40834
KCNA4	0.0236775	0.00639268	0.00200574	-0.715987	-1.40742	-1.20974
KCNK13	3.36235e-05	0.00706454	0.0448406	1.15669	1.33235	0.989611
KCNT2	0.000466866	0.00809608	0.00178138	-0.932353	-0.699599	-0.714236
KIAA1109	0.0259247	0.032323	0.0023108	-0.18363	-0.229684	-0.220472
KIAA1328	4.50034e-06	0.0020008	1.14943e-05	-0.474859	-0.479572	-0.477274
KIF21B	0.0100164	0.00173899	0.0072732	0.516049	0.700318	0.807253
KIZ	0.0173203	0.0238035	0.00609884	-0.213662	-0.35825	-0.26333
KLF15	4.75023e-07	0.0054216	0.00527485	-1.21691	-1.33827	-1.08742
KLF16	0.0048866	0.0103158	0.000267706	0.351908	0.471078	0.986539
KLHDC1	7.66105e-05	0.0178104	9.56989e-05	-0.445627	-0.37912	-0.606019
KLHL6	0.000994058	0.000460586	0.000172135	0.851452	0.973098	0.844946
KLRF2	2.7687e-06	0.00218134	0.00465227	-1.30442	-1.46873	-0.948883
KMO	0.000278614	0.00472898	0.0208222	0.910515	0.825579	0.463227
KRT14	0.0032679	0.000129157	6.32038e-08	0.485917	1.84128	1.55468
KRT16P5	0.00329923	0.00495821	0.0176404	1.32855	1.91994	0.99902
KRT16P6	2.92511e-11	6.29511e-05	8.57884e-06	2.75815	2.20528	2.06548
KRT42P	9.34558e-06	0.0108916	0.00280319	1.09389	1.42669	0.934478
KRT5	0.020549	0.00882933	1.23066e-06	0.313612	0.937995	1.10618
KSR2	0.0278722	0.000308621	0.0169144	-0.874957	-1.72094	-0.842414
KTN1	4.12628e-05	0.0377122	6.31212e-05	0.437922	0.509011	0.697416
LAMA2	0.010721	0.00251735	0.00775681	-0.666669	-1.49921	-0.534674
LAP3	1.58995e-07	0.000101877	1.22755e-05	0.478936	0.817447	0.609061
LAT2	2.12088e-08	1.78173e-07	0.000742845	0.793975	0.81804	0.587698
LGALS2	2.82044e-05	0.00914114	0.0208555	0.755715	0.664793	0.506891
LGR4	2.74202e-05	0.00135276	0.0042195	-0.34024	-0.466223	-0.355009
LGR5	0.00362032	0.014686	0.000136177	-0.883285	-1.0069	-1.2881
LIMA1	0.000346586	0.0108274	0.0221579	0.516755	0.504166	0.299358
LIMD2	1.36839e-05	0.000716035	0.000267899	0.700384	0.839131	1.01981
LIMK1	3.30646e-08	9.83102e-05	0.0037394	0.534171	0.637701	0.469666
LINC00933	0.00562429	0.0322347	0.0237842	-0.459505	-0.579014	-0.614261
LINC01088	0.00280085	0.0494231	0.00255676	-1.03375	-1.15904	-0.654322
LINC01159	0.00649132	2.54752e-07	0.00181908	-1.59216	-3.57309	-1.25325
LINC01359	0.0369649	0.0198188	4.10368e-06	-0.627124	-0.825619	-0.735229
LINC01433	0.00147864	0.0453243	0.0023436	1.83418	1.53102	1.55472
LINC01589	6.38488e-07	0.00107382	7.97562e-05	-1.73484	-1.46276	-1.00905
LINS1	1.19167e-06	0.0158857	0.00950196	0.358835	0.387381	0.351467
LMO3	4.33721e-05	0.0225781	1.72955e-06	-1.15201	-1.38043	-1.1947
LONP2	0.000404619	0.0304214	0.028405	-0.139535	-0.246131	-0.180663
LPAR5	0.0121837	0.00671535	0.00131552	0.233264	0.52912	0.431159
LPCAT1	5.36959e-10	0.00982115	7.8651e-06	1.01107	1.02732	0.844315
LPP	0.0170147	0.011854	0.0304156	-0.229171	-0.576193	-0.259605
LRFN5	2.38735e-07	0.0203315	0.000259632	-1.3098	-1.09032	-1.08586
LRP1B	0.00321413	0.000128275	0.00015087	-0.726354	-1.86587	-0.95473
LRRC2	0.000106476	0.0112525	0.00608738	-0.641766	-0.756304	-0.606282
LRRC49	0.0395718	0.000459651	0.000827551	-0.232803	-0.526205	-0.548494
LRRC61	0.000276955	6.23251e-05	0.0181007	0.566631	0.832168	1.2043
LSM4	0.033156	0.0110915	0.00189051	0.196049	0.445996	0.487688
LURAP1L	2.74093e-06	0.000135748	0.0154008	1.19996	1.57955	0.503997
MACROD2-AS1	0.022943	0.0393099	0.0359068	-0.915872	-0.737466	-0.54901
MAD2L2	0.00513804	0.0127028	0.00266739	0.290623	0.472114	0.67471
MAGI2	0.000551338	0.00161696	1.70747e-06	-0.413696	-0.497141	-0.636695
MAMDC2	7.70187e-06	0.00280939	1.7252e-05	-1.0306	-1.15587	-0.840248
MAMDC2-AS1	0.000348891	0.0444578	0.00062508	-1.03482	-1.49386	-0.730142
MAP1B	3.38812e-05	0.0162667	0.0131976	-0.638079	-0.783527	-0.484435
MAP3K13	0.00317248	0.00876395	0.0141954	-0.14649	-0.319885	-0.208931
MAP3K14	5.87379e-05	0.0053881	4.85328e-07	0.715772	0.831345	0.967797
MAP7D1	1.36788e-06	0.0372196	5.32524e-05	0.515823	0.517171	0.792069
MAPK11	6.55041e-06	0.0393797	0.0212396	0.678427	0.512557	0.771377
MATK	4.74282e-11	5.19696e-06	0.0254829	1.76901	1.44631	0.986449
MBD5	0.00874437	0.00244726	0.000654649	-0.29246	-0.284725	-0.31868
MCOLN2	0.0024802	0.0155086	0.036393	0.553711	1.01689	0.596226
MERTK	0.0254851	0.00892768	0.000179594	-0.639315	-1.43467	-0.625061
METTL7A	0.0171957	0.038622	0.000265736	-0.332996	-0.528828	-0.67178
MFNG	0.000554128	0.0340511	0.00430279	0.643095	0.50351	0.918922
MGP	1.15495e-05	0.00147105	0.00088476	-1.15525	-1.16024	-0.921682
MIAT	2.15227e-05	0.00551087	1.9282e-05	0.951655	0.770991	0.9045
MINK1	0.000146262	0.0461125	8.83773e-06	0.315002	0.374683	0.818825
MIPOL1	0.00018581	0.0067468	0.000144539	-0.523754	-0.519361	-0.489078
MIR205HG	0.00713875	0.0233115	0.00073861	0.396441	0.467905	0.56467
MIR22HG	2.68983e-08	0.0178564	4.09767e-05	0.626846	1.22906	0.771382
MIR3671	0.0049127	0.0475361	1.43872e-05	-0.684487	-1.10783	-0.709615
MIR4435-2HG	7.18531e-06	0.00626318	0.000323181	0.955148	0.756247	0.63602
MKLN1	0.000845416	0.0403579	0.00876532	-0.194066	-0.274195	-0.169863
MLLT11	0.0255845	0.00739053	0.0419597	0.309228	0.351529	0.214282
MMP10	9.3869e-06	0.0139288	4.48604e-05	3.2959	3.40428	3.14565
MMP19	5.8729e-06	0.0355943	3.01788e-08	1.02877	0.757901	0.871992
MMP25	3.21993e-06	0.000254863	0.000632588	1.2112	1.42322	1.44954
MNDA	0.00735445	3.52222e-05	0.02469	0.492415	1.17449	0.597747
MOB3C	0.000257425	0.00380311	0.00443755	0.32857	0.489161	0.411079
MON1A	4.69277e-06	0.000144351	0.0183579	0.529828	0.678554	0.508624
MORF4L2	0.00584358	0.0462894	0.000810788	0.265334	0.252157	0.345947
MPPED1	0.0468939	0.000585808	0.000159641	-0.740475	-1.52011	-1.2498
MRPL14	0.034985	0.0232791	0.0161784	0.245598	0.403751	0.439925
MRPL27	4.5663e-05	0.0186859	0.0136181	0.374412	0.495863	0.304471
MRPL28	0.00186415	0.0267407	0.027326	0.330178	0.613504	0.752991
MRPL51	0.00758311	0.00117311	0.00260025	0.326512	0.755338	0.588793
MRPS15	0.000263007	0.00313662	0.000511116	0.361109	0.714401	0.523745
MRPS18A	0.0195419	0.0419961	0.00262405	0.202522	0.335994	0.526751
MRPS5	0.00339165	0.0249217	0.00718548	0.21018	0.380714	0.238191
MSANTD3	1.90832e-05	0.00486316	0.000127644	0.356061	0.567984	0.474489
MSRB3	0.0428681	0.00802702	0.0104223	-0.316378	-0.592402	-0.383729
MTR	6.54792e-08	0.00382639	0.0238747	-0.422722	-0.379672	-0.225158
MVP	0.000101468	0.026091	0.000317454	0.47954	0.574932	0.743137
MYDGF	0.0440379	0.0205724	0.000521503	0.230865	0.478902	0.872752
MYL12B	0.019932	0.0306312	0.0214319	0.23438	0.451602	0.359053
MYO10	0.00336426	0.0138213	0.000143939	0.250114	0.440032	0.399944
MYO1F	0.00675874	0.0113254	0.0197099	0.459372	0.583349	0.504478
MYO1G	4.52017e-05	1.83257e-06	2.97004e-05	0.788267	1.17321	1.18273
MYO9A	1.08759e-05	0.0401602	0.000193376	-0.292197	-0.233396	-0.207104
MYOM1	0.000490042	0.047648	0.0184252	-0.716952	-0.788527	-0.521849
N4BP2L2	0.000498167	0.0168222	0.017646	-0.321462	-0.386634	-0.243923
NABP2	0.00137783	0.0135815	0.00214849	0.309884	0.557867	0.527593
NACC1	0.000301451	0.0026043	0.000274102	0.30513	0.727453	0.790028
NANS	3.58468e-05	0.00319462	0.0292081	0.373603	0.494235	0.244004
NBEA	0.00881808	0.0205323	0.000203871	-0.636545	-0.435166	-0.645881
NCLN	3.34015e-06	0.0119527	0.000322643	0.52623	0.752794	1.08903
NCOA5	0.0222777	0.0310285	0.0248064	0.158057	0.346174	0.223848
NDEL1	3.06351e-07	0.00470463	1.24788e-05	0.584537	0.609023	0.548874
NDNF	0.020535	0.0126571	4.33015e-06	-0.470288	-0.890913	-0.979687
NDUFS6	0.0312001	0.0278115	0.0450578	0.250192	0.838997	0.254263
NEUROD2	1.58962e-06	1.59882e-05	0.00120602	-1.58054	-1.68771	-1.00822
NFKB2	5.65892e-07	5.55776e-05	4.69896e-05	0.859699	1.09552	0.847231
NFKBIA	0.00877831	0.0148021	0.00195486	0.285142	0.555769	0.514697
NFKBIB	2.537e-06	0.0305707	0.000950693	0.504068	0.591814	0.646418
NFKBID	0.000116232	0.0018967	2.55074e-06	0.504665	0.61972	1.07613
NKRF	0.00258562	0.00537419	8.17103e-06	0.298513	0.262542	0.434795
NLRP3	0.00023592	0.00988902	0.00413819	0.916985	0.882354	1.13675
NOL4	0.00900668	0.0204259	0.02084	-1.48075	-1.4207	-1.07395
NOL6	8.14184e-05	0.0129351	3.51907e-07	0.501004	0.563556	0.878572
NOP10	0.0266144	0.0243621	0.000269397	0.288485	0.655882	0.584301
NOP2	1.07526e-06	0.0194192	0.0290292	0.589703	0.527222	0.534426
NPHP1	0.00604185	0.00267506	0.0156771	-0.296111	-0.538174	-0.300171
NPM3	1.70561e-05	0.00475454	0.00258444	0.699027	1.08635	0.758723
NPTXR	4.45424e-06	0.0378603	0.000846459	-0.727673	-0.596721	-0.824806
NRG2	4.37425e-05	0.0342194	0.0186579	-0.804892	-0.615693	-0.696508
NRXN1	0.014708	7.51656e-05	0.00027127	-0.533667	-1.09847	-0.893137
NRXN3	0.00463817	0.000640615	6.23424e-05	-0.416172	-0.781933	-0.771025
NT5C	0.0183624	0.0402171	0.000580461	0.207942	0.518746	0.770961
NTMT1	0.000408328	0.0435987	0.000400518	0.333105	0.412322	0.794175
NTRK1	1.20997e-07	3.54806e-11	0.0103331	3.59897	4.08811	1.53543
NTRK2	0.000168148	0.043944	0.0262939	0.630445	0.397352	-0.379827
NTRK3	0.042037	0.0345755	0.000111699	-0.560429	-0.729259	-0.855529
NUAK1	2.18701e-13	0.0457645	0.00134135	-1.18521	-0.547052	-0.464374
NUDT22	1.47656e-07	0.00452853	0.0126834	0.412135	0.489713	0.874416
NUP93	0.0372937	0.0310027	0.0262613	0.182706	0.415881	0.221298
NXPE2	0.000591851	0.002818	0.000649172	-1.41802	-1.34321	-1.04112
NXT1	0.00694849	0.00105763	0.00150754	0.406548	0.528591	0.618724
ODC1	1.86151e-05	0.00934315	0.00127038	1.3784	1.79995	0.659297
ODF2	0.00293104	0.000768686	0.000456111	0.199284	0.463611	0.508397
OLR1	0.0147458	0.000255978	0.0123668	1.50051	3.68073	1.80642
OMD	3.03213e-05	0.0392824	0.00274962	-0.88796	-0.688743	-0.51973
OSBPL1A	0.0122348	0.0028762	0.000544411	-0.260453	-0.331547	-0.333401
OXR1	3.87509e-07	0.0224049	0.0363183	-0.418197	-0.392125	-0.240247
P2RY4	0.00587171	0.0341503	0.0195412	-0.931469	-0.93998	-0.910319
PACSIN3	0.000879305	0.00773901	0.000488569	0.386495	0.530097	0.603822
PAFAH1B3	0.000525753	0.00339503	0.0274941	0.379778	0.85863	0.581335
PALD1	1.33214e-08	0.000189404	0.0278512	0.732386	0.84004	0.395437
PAQR5	9.04527e-07	0.000434937	0.0273793	0.671544	1.18174	0.411773
PARK7	0.00671796	0.0302122	0.00481668	0.299056	0.663468	0.371206
PARP16	0.00865574	0.0177725	0.0406171	-0.214028	-0.334001	-0.296772
PARP3	0.000130665	0.0370804	0.0222474	0.364726	0.429159	0.413007
PARVG	0.00106306	0.00102773	0.0167881	0.677186	0.776392	0.6212
PCBP3	0.00407582	0.0135267	0.000358368	0.579722	0.786797	1.05165
PCDH11X	0.0067316	0.0319124	0.00122722	-0.54224	-1.04135	-0.906339
PCDHB10	0.0318789	0.042648	0.0195066	-0.355063	-0.664473	-0.600331
PCDHB11	0.00226389	0.00864773	0.00015916	-0.798588	-0.560177	-0.741711
PCDHB12	0.000133897	0.0202962	0.00995552	-0.831205	-0.617487	-0.593476
PCDHB13	0.000115949	0.0172127	0.0171185	-0.579924	-0.443842	-0.422107
PCDHB14	0.000444621	0.0413329	0.0467664	-0.421499	-0.345377	-0.288376
PCDHB18P	0.00330828	0.0239795	0.000257935	-0.54299	-0.465115	-0.623521
PCDHB4	0.0331316	0.0448684	0.0011634	-0.404033	-0.576813	-0.653527
PCDHB9	0.00861175	0.0338821	2.19058e-05	-0.497565	-0.716886	-1.00683
PCDHGA11	0.00849703	0.00139439	0.019532	-0.295203	-0.460838	-0.378765
PCDHGA3	0.000894835	0.024753	0.00164989	-0.707501	-0.640819	-0.75404
PCDHGA4	5.20424e-07	1.2524e-05	0.00242583	-0.740314	-0.827728	-0.631472
PCDHGA5	6.31307e-06	0.0366729	0.000412388	-0.93603	-0.454109	-0.713041
PCDHGA8	3.81113e-05	0.00962614	0.000397938	-0.91249	-0.732105	-0.80126
PCDHGA9	0.00370867	0.00303009	0.0368421	-0.33265	-0.465941	-0.366111
PCDHGB1	0.00193869	0.0282206	2.06669e-07	-0.718386	-0.548993	-0.886036
PCDHGB2	5.70676e-05	0.0103349	0.00135641	-0.721469	-0.570824	-0.5441
PCDHGB4	2.31957e-08	0.0126925	0.00692772	-0.818651	-0.610344	-0.589913
PCDHGB6	0.000138414	0.0232369	4.08301e-05	-0.389412	-0.32537	-0.520847
PCDHGB8P	0.00144811	0.0154918	0.00859662	-0.780321	-0.519664	-0.53186
PCDHGB9P	0.0004196	0.00293044	0.0105634	-0.852325	-0.541653	-0.404501
PCMTD1	3.46344e-06	0.0493085	0.0122273	-0.357501	-0.391767	-0.316941
PDAP1	0.024501	0.00846089	0.000485042	0.230325	0.839777	0.548087
PDCD11	0.015116	0.0369589	7.43661e-05	0.212381	0.376159	0.612683
PDIA4	0.000827978	0.00837714	0.000565123	0.368388	0.660463	0.47825
PGF	1.60251e-13	5.89328e-06	0.000810677	1.75186	1.72467	1.06686
PGS1	0.00252523	0.0108606	0.00351314	0.278025	0.380038	0.342563
PHF23	0.000286422	3.69443e-05	0.000527799	0.331699	0.561322	0.548433
PHF3	4.35618e-08	0.0267305	0.00113273	-0.36324	-0.287386	-0.274321
PIAS1	3.85632e-08	0.0132878	0.0314934	-0.326272	-0.237382	-0.2201
PIH1D1	0.0403037	0.044093	0.042953	0.148367	0.276715	0.375372
PIK3CD	2.04961e-07	0.00688353	0.00973356	0.57252	0.619234	0.515063
PIM2	0.000163127	2.31604e-05	0.00237805	0.501798	0.713275	0.68241
PIM3	0.000342147	0.0494628	0.00322204	0.496531	0.41262	0.444373
PITPNA	0.00598581	8.45394e-05	0.000993938	0.183898	0.775655	0.393508
PITPNC1	1.92449e-09	0.00130598	0.0163528	1.00692	1.01042	0.406489
PKD1L2	0.010669	0.00489283	0.00673276	-1.15183	-1.28065	-1.1071
PKD2	0.000298191	0.0481824	0.0190346	-0.23624	-0.382131	-0.265726
PKHD1L1	0.000162781	0.0325288	3.32873e-07	-0.898772	-0.707084	-0.866822
PLA2G2A	0.0282268	0.00307198	0.000809566	0.956549	2.054	1.43531
PLAG1	0.0105381	0.0064266	0.0147347	-0.358002	-0.787811	-0.591375
PLAU	1.60159e-06	4.45582e-05	9.82528e-07	0.975515	1.49695	1.10458
PLAUR	2.94351e-09	0.00684644	2.56088e-08	1.30673	1.10407	1.36789
PLCB2	0.000356099	0.00392219	0.014084	0.92587	0.874053	0.738902
PLCB3	4.33301e-06	0.0453413	1.3274e-05	0.403696	0.490467	0.835229
PLCXD3	0.0162212	0.0299101	0.000490507	-0.671071	-0.780731	-1.01225
PLCZ1	0.0125718	0.00665513	0.00108876	-0.818028	-1.10061	-0.923832
PLEK2	0.00545348	0.000835704	0.00178243	0.379907	0.929033	0.452733
PLEKHO2	2.42218e-05	0.0461612	0.00936431	0.500385	0.480421	0.528816
PLIN3	0.00322414	0.0463496	0.00143037	0.397927	0.705108	0.814744
PLPPR2	7.62245e-08	0.0132157	0.00147941	0.429534	0.51859	0.727657
PLXDC1	0.0025506	0.00650601	0.00206852	0.611278	0.864301	0.558122
PMPCA	0.00363498	0.0285142	0.00491824	0.192724	0.548354	0.403026
POGZ	0.0111521	0.0474086	0.0382377	-0.25948	-0.185661	-0.173018
POLD2	0.0136708	0.0494414	0.00101882	0.291639	0.489548	0.715846
POLDIP2	0.010716	0.0477974	0.000450763	0.197444	0.340703	0.482526
POLR1C	0.00476606	0.00266707	0.00738329	0.306824	0.490512	0.26431
PON3	0.00449282	0.00215967	0.0167529	-0.584163	-1.13978	-0.476931
PPA1	0.00829779	0.0201608	0.0244801	0.312264	0.46788	0.35544
PPFIBP2	5.99925e-06	0.000431866	4.60088e-05	0.349768	0.528819	0.553319
PPIB	0.000211225	0.00114249	0.0235156	0.440694	0.891245	0.501087
PPP1R9A	0.00948669	0.00128941	0.00564253	-0.648543	-0.653359	-0.629465
PPP1R9B	0.00398935	0.00231203	6.15529e-05	0.247101	0.515635	0.832393
PRDX1	0.0305451	0.0496862	0.0212094	0.260357	0.42076	0.396523
PRELP	2.45649e-05	0.0393143	0.0131627	-0.648957	-0.916463	-0.539888
PREX1	0.0266426	0.0298687	0.00447037	0.278975	0.415939	0.560069
PRF1	0.0457557	0.000342214	0.0144818	0.611912	1.19279	0.939261
PRMT1	0.00106406	0.0239099	3.64335e-06	0.455448	0.65771	0.699446
PRRC2C	0.031593	0.00267724	0.000476995	0.194013	0.391939	0.506108
PSD3	6.9841e-05	0.0199573	0.031214	-0.38288	-0.429333	-0.271482
PSG5	0.000272911	0.00782035	0.000769949	-1.40893	-1.4385	-1.65865
PSMB3	0.00042767	0.0495074	3.37592e-05	0.391337	1.29807	0.547446
PSMC1P10	0.0136796	0.00317034	0.0431452	1.81226	2.80896	1.36772
PSMC1P9	0.0137561	0.0189416	0.0010663	-0.910731	-1.03298	-0.589172
PSMD13	0.000758128	0.0320465	0.00345367	0.277761	0.377806	0.290961
PSMG1	9.75106e-07	0.000200962	0.00498975	0.604481	0.709481	0.433758
PSTPIP1	0.022358	0.0110302	0.00440206	0.51479	0.677206	0.914942
PTCH1	7.40624e-05	0.0012033	0.0014273	-0.48573	-0.713444	-0.396311
PTGDS	0.000789389	0.000766984	0.0465948	0.990158	1.20172	-0.717049
PTGES2	8.40856e-07	0.00328898	0.000162022	0.38818	0.52468	1.10164
PTPN7	0.000601881	4.67873e-05	0.010575	0.89382	1.38259	0.770116
PTPRC	1.42973e-05	6.8256e-05	0.0166527	0.766794	1.11229	0.634374
PUS1	0.00373114	0.0455777	0.000379727	0.350268	0.435499	0.735568
PYM1	0.0115012	0.0014194	0.00188443	0.225057	0.495443	0.281841
RAB11FIP2	0.02185	0.0172199	0.00708406	-0.179596	-0.336173	-0.282137
RAB35	0.0116058	0.0483766	0.000135688	0.223335	0.465314	0.60762
RAC2	0.00284	4.34598e-07	0.0111813	0.751389	1.61158	0.655306
RAE1	4.16701e-05	0.0209385	3.12779e-05	0.277438	0.334649	0.350559
RALGAPA1	0.000371977	0.0202076	0.0231644	-0.226335	-0.286328	-0.21591
RAMP2-AS1	0.000177724	0.000196979	8.65227e-06	-1.02364	-1.52487	-1.0339
RAPGEF2	0.000172226	0.0407488	0.0254189	-0.258889	-0.175328	-0.158462
RASAL2	9.08829e-05	0.0160264	0.0092929	-0.325441	-0.263124	-0.25325
RASAL3	0.00125951	7.14756e-05	0.00715011	0.710886	1.0951	0.907711
RASSF2	0.0200506	0.018296	0.00853349	0.332383	0.599045	0.480442
RBP2	0.0229987	0.0175339	0.0473894	-0.708306	-1.00102	-0.59989
RBP5	0.00648153	0.000304026	1.73283e-05	0.625321	0.70969	0.931854
REC8	0.00676793	0.00176854	0.00350599	0.67202	0.564179	0.613996
RELB	2.73624e-06	1.99097e-05	8.74531e-08	0.915667	1.27761	1.15726
RELT	1.35176e-09	0.0103346	3.01112e-05	0.92282	0.700135	0.765779
REPIN1	9.4523e-07	0.00612877	0.00327504	0.411798	0.364938	0.419949
RFC4	0.00491113	0.0186479	0.000226531	0.293195	0.394327	0.48528
RFX5	0.00527074	0.00600207	0.000857192	0.22609	0.449531	0.459577
RGMB-AS1	2.05699e-07	0.0111309	0.00302097	-1.15283	-0.948844	-0.771167
RGS10	0.0158041	0.0448426	0.0353064	0.245382	0.466119	0.321793
RGS16	7.28964e-05	0.0370657	0.00238658	0.984733	0.907111	0.928086
RGS19	0.0173691	0.00114329	0.0168091	0.313352	0.676667	0.733451
RGS22	0.00476739	0.00231337	2.35434e-07	-0.775726	-0.827752	-1.19658
RGS6	0.00271039	0.0051226	0.00187509	-0.869648	-0.716946	-0.741997
RGS9	2.87117e-06	0.0174561	0.00239384	-0.921103	-0.761746	-0.587772
RHOH	0.0004493	7.12806e-05	0.011424	0.889949	1.13703	0.650086
RHOT1P1	0.000833133	0.0247035	0.0238763	1.77854	2.68025	0.989106
RIC8A	0.0197161	0.0490994	2.08847e-05	0.14583	0.363927	0.589399
RIPK3	3.09699e-05	0.00137074	0.00659393	0.405775	0.508256	0.487998
RN7SKP134	0.00695469	0.00656433	8.05807e-06	1.18132	1.4437	1.79273
RN7SL3	0.00190321	0.00203627	0.000280999	0.856036	1.20185	0.970617
RNF122	0.00490454	0.000423471	0.00836695	0.366426	1.12352	0.375953
RNF126	0.000938401	0.0312189	0.0245982	0.338083	0.503846	0.691363
RNF144B	3.59514e-07	0.020945	0.00237107	0.923448	0.595276	0.599503
RNF180	4.15563e-07	0.0359541	0.00016105	-0.519939	-0.579603	-0.434908
RNF34	0.0185241	0.0193895	9.78155e-05	0.123042	0.337696	0.469286
RNU6-1327P	0.011235	0.0459681	0.00446719	-1.05123	-0.84604	-1.12799
ROBO1	0.00203628	0.000856364	0.00347877	0.315755	0.535532	0.30954
ROGDI	0.00790304	0.00558107	0.0255429	0.299591	0.550541	0.615944
RPL21P32	0.0427786	0.049198	0.00880301	-0.809422	-0.664435	-0.586757
RPL26L1	0.000775961	0.0180476	0.000860151	0.454535	0.860908	0.78277
RPL7AP15	0.000862962	0.0375864	0.0443624	-1.73592	-0.889451	-1.0153
RPS6KA1	5.82517e-07	0.0051086	0.00055785	0.398666	0.478453	0.651847
RPS6KA6	4.75066e-07	0.0110071	0.00221877	-0.7787	-0.907998	-0.566655
RRBP1	6.31129e-08	0.0153801	2.75854e-06	0.483239	0.60273	0.92333
RRP9	0.000917616	0.01198	0.00921036	0.512221	0.655595	0.634106
RRS1	0.0311701	0.0330755	0.00148882	0.313174	0.65622	0.520011
RSPH1	1.51862e-12	0.000313787	0.024201	-0.926906	-1.02956	-0.454486
RTL1	0.0104002	0.00523777	0.00839453	0.916587	0.888672	1.13418
RUFY4	2.6265e-08	0.000686129	4.52945e-05	2.30285	2.14547	2.05052
RUSC1	2.97458e-05	0.0328933	0.00326385	0.285588	0.332876	0.364495
S100A10	0.00104062	0.00989879	0.0260388	0.44435	0.844253	0.463924
S100A14	0.0109765	0.00565705	0.00160036	0.35881	0.886347	0.683711
S100A2	4.56383e-14	0.00101225	4.61029e-07	1.8196	2.56148	1.96616
SAE1	0.00118417	0.0339637	2.01253e-07	0.258998	0.408416	0.405929
SCAI	0.00425949	0.0460098	0.00024022	-0.234986	-0.391946	-0.366837
SCEL	5.77329e-11	0.00425338	0.00164577	-1.04329	-1.17957	-0.662441
SCEL-AS1	0.000405123	0.038944	0.00439901	-1.17093	-0.92221	-0.719181
SCG2	0.0339547	0.00109192	8.96042e-05	0.856291	1.9409	1.95227
SCGB1D2	0.0145072	0.00712813	0.0257289	-1.59055	-1.23867	-1.15163
SCGB3A2	1.35175e-06	0.0251314	1.12781e-05	-2.25056	-1.71246	-1.54614
SDF2L1	0.00314252	0.000442894	5.22892e-07	0.551423	1.30708	1.20872
SDHB	0.0119399	0.0423295	0.000859121	0.227368	0.295177	0.409935
SEC13	0.00973576	0.00982081	6.66562e-05	0.214068	0.583269	0.312845
SEC24D	0.000151663	0.00384278	0.0421656	0.340185	0.526658	0.24486
SEC61A1	7.18148e-05	0.00452661	0.0231572	0.3154	0.445255	0.301689
SEC61G	0.00123449	0.0227573	0.0209535	0.40779	0.47488	0.493198
SECISBP2L	0.0163873	0.0412043	0.00684595	-0.151343	-0.281665	-0.211338
SELL	0.00460552	5.32147e-05	0.00382333	0.804905	1.9242	1.36947
SELPLG	0.0024201	0.00131183	0.00040707	0.662112	1.18778	0.939175
SEMA3E	4.95699e-07	0.047399	0.000678636	-1.09269	-0.668203	-0.78259
SERPINA1	3.01463e-06	0.00202254	0.000114364	1.16789	2.5977	1.90781
SERPINB6	0.000369377	0.00580497	0.0379332	0.384954	0.585813	0.19002
SERPINE2	1.47554e-05	0.0298719	0.000168648	0.684179	1.01693	1.13773
SESTD1	0.0100007	0.0362248	1.4668e-05	-0.320715	-0.577653	-0.507974
SFXN5	2.14327e-05	0.0453744	6.53073e-05	0.378788	0.354079	0.561546
SH3BGRL2	0.00246866	0.00295445	4.10735e-06	-0.526353	-0.892798	-0.857339
SH3TC1	2.78265e-08	0.00293815	0.0117929	1.08021	1.07825	0.759815
SHISA5	0.000898373	0.026991	0.000357278	0.356481	0.612295	0.488281
SIRT6	9.07935e-05	0.0113901	0.0256159	0.365545	0.44208	0.485627
SLC20A1	3.43066e-10	0.0226103	5.88515e-05	0.964575	0.503657	0.573408
SLC22A15	6.60639e-07	0.0115956	0.00490098	-0.805694	-0.637807	-0.429663
SLC22A3	0.000825751	0.0352884	0.000444764	0.448273	0.288641	0.503546
SLC25A22	5.04502e-05	0.00663675	8.28952e-09	0.476944	0.58655	1.39681
SLC25A27	0.0175114	0.0274468	0.01435	-0.577423	-0.559728	-0.373748
SLC2A1	8.41789e-05	0.0073048	0.000317058	0.491635	0.749192	0.507736
SLC2A13	5.94989e-08	0.00253341	0.0166232	-0.630254	-0.44286	-0.31575
SLC2A3	3.23538e-06	0.0402244	0.000194491	1.02975	0.604686	0.814178
SLC35B1	0.000118492	0.00392171	0.00495976	0.339857	0.321373	0.30479
SLC35B4	3.25551e-05	0.0499915	0.0413842	0.266116	0.317213	0.206805
SLC39A3	0.02685	0.0479784	2.68618e-06	0.229803	0.346953	1.40813
SLC4A3	2.1879e-05	0.0272912	0.0461773	0.83916	0.881084	0.644639
SLC4A7	1.81506e-09	0.0338327	0.0231445	1.01914	0.54124	0.331644
SLC4A8	7.34117e-09	0.000732416	0.000262554	1.19629	1.12664	0.75164
SLC5A3	8.059e-05	0.0214859	0.0312772	0.524879	0.42562	0.283833
SLC9A3	0.018956	0.00188019	0.0397373	0.675063	0.775096	1.09071
SLCO5A1	0.00038895	0.000107245	0.0284749	1.06635	1.26893	0.746901
SLITRK4	0.00873329	0.000620724	7.63104e-07	-0.632733	-1.46323	-1.1936
SLTM	0.00573998	0.0420424	0.000757369	0.142251	0.303894	0.418219
SMG9	0.00378446	0.0400692	0.00877174	0.278622	0.271323	0.307166
SMPD2	0.00393696	0.0395575	0.0123988	0.256663	0.348597	0.478987
SNAI3	0.0350868	0.0336724	0.00988191	0.463779	0.676981	1.18639
SNAP25	0.000391419	0.030319	0.0251507	1.12503	0.9698	0.787327
SNHG15	0.00019667	0.000739413	2.89477e-05	0.528237	0.873333	0.859355
SNHG16	0.0032901	0.0136615	0.0417185	0.251412	0.415789	0.314002
SNORA73B	0.0279491	0.000893344	0.0481851	-0.579644	0.866477	0.959224
SNORD12C	0.0092384	0.0142699	0.00114806	0.47527	0.887393	1.09467
SNRNP25	0.00670981	0.0310271	0.00914211	0.298745	0.567183	0.478796
SNRPC	0.0363995	0.0260694	0.00873303	0.232177	0.700051	0.35882
SNRPF	0.00392708	0.0176068	0.003323	0.378261	0.959113	0.481341
SNX5	0.000137967	0.00430984	1.10735e-06	0.209257	0.422913	0.343499
SORBS1	1.13399e-05	0.00347157	1.26833e-05	-0.754367	-1.02086	-0.736978
SORCS2	1.71597e-06	0.011196	0.000263259	1.0964	0.998398	0.823067
SOX15	0.0463193	0.00108624	0.00205619	0.245029	1.14821	0.693791
SOX2	3.38004e-08	0.0372419	0.000322421	1.55326	0.916637	1.68872
SP4	9.85622e-11	0.0271931	0.00172941	-0.565021	-0.405184	-0.447266
SP5	1.75696e-07	5.16192e-07	1.45611e-06	-1.21423	-1.62476	-1.89433
SPATA18	0.000321318	0.0118967	0.0491594	-0.345268	-0.427215	-0.325025
SPATA6	2.07372e-06	0.00340655	3.89776e-06	-0.46097	-0.654867	-0.645213
SPATA7	0.00363496	0.0186279	0.0263485	-0.358513	-0.549517	-0.37785
SPEF2	0.00839029	0.0120549	3.03401e-05	-0.570826	-0.658616	-0.670651
SPON1	0.0424482	0.00747661	0.0107431	0.334059	1.28769	0.627191
SRA1	1.14389e-07	0.000147536	1.0503e-05	0.533489	0.589681	0.547861
SRC	0.000666704	0.0035504	0.00190689	0.262326	0.517311	0.382324
SRCIN1	0.0141807	0.0222011	0.0271927	-0.570029	-0.880877	-0.468997
SRGAP2C	5.72411e-11	0.040321	0.0199875	-0.648711	-0.461228	-0.312294
SRGAP3	1.41504e-05	0.027461	0.0213756	-0.754857	-0.521381	-0.300077
SRGN	1.38871e-07	2.1826e-05	0.00210993	1.08779	1.44015	1.242
SRSF6	0.0243362	0.00385214	0.0345495	0.201041	0.376355	0.185872
SRSF7	0.00881832	0.00839951	0.0175696	0.305993	0.486958	0.372612
SSBP1	0.00179518	0.0496452	0.00322868	0.278467	0.314383	0.352151
SSUH2	0.00106158	0.00632456	0.0415202	1.04166	0.75515	0.674478
ST13P20	0.0421289	0.0242527	8.00479e-07	0.383407	0.678944	1.15351
ST6GAL2	0.000170853	0.00185185	0.00192952	-1.26577	-1.69582	-1.16107
ST8SIA4	0.00020064	0.000284178	0.0232657	0.725338	0.990271	0.569328
STARD10	0.0442884	0.000846177	0.0100609	0.222558	0.675655	0.490298
STARD9	0.029867	0.0157504	0.0124672	-0.461148	-0.546827	-0.390567
STAT4	0.00180375	0.0324298	0.0445286	0.728079	0.543885	0.440339
STAU1	0.0266498	0.0171474	0.00732311	0.143936	0.353271	0.363335
STEAP1	0.0334673	0.0462245	0.0248066	0.447452	0.773533	0.686541
STK11	0.00746695	0.0147507	0.000460959	0.166037	0.301967	0.833173
STK31	0.000822728	0.0114372	0.025757	-1.02734	-0.883846	-0.597916
STMN1	0.00622789	0.000302934	0.00851682	0.335085	1.11567	0.397983
STOML1	0.00405459	0.00131366	0.000439471	0.2765	0.633837	0.510878
STPG2	5.67461e-06	0.0486859	0.0355802	-1.20152	-0.72329	-0.708548
STRADB	0.00324216	0.00360822	0.000185296	-0.32021	-0.513877	-0.4814
STX11	0.000605823	0.019104	0.0159117	0.503154	0.736237	0.526648
STX7	0.000142977	0.0223514	0.00336483	-0.233268	-0.304125	-0.327705
SURF2	0.000312332	0.0104629	0.00102728	0.390996	0.720738	0.697113
SUSD1	3.2403e-05	0.0187786	0.000568436	0.559867	0.552998	0.433758
SVOPL	0.0308266	0.00160787	5.18275e-05	-0.732428	-1.03495	-1.12348
SYDE2	8.71493e-10	0.00222701	4.73446e-05	-0.893537	-0.86658	-0.72174
SYNGR2	0.00684459	0.00781285	0.000306293	0.390432	0.567871	0.553167
SYNJ2	5.74765e-07	0.0314596	0.00476388	0.630814	0.366628	0.29043
SYT1	4.39626e-05	0.0355278	0.0154317	-1.24281	-0.482271	-0.505745
TAGLN2	0.00572821	0.00752517	6.36832e-06	0.31308	0.672952	0.695202
TALDO1	0.0245379	0.00627194	0.00210288	0.196889	0.575191	0.417192
TARBP2	0.0005779	0.00886575	0.0410477	0.3171	0.324616	0.536827
TBCB	0.000834031	0.0164202	0.000485285	0.311864	0.686573	0.429773
TBX15	0.000229367	0.0123642	1.53173e-06	-0.77544	-0.519728	-0.911217
TCEAL1	4.87176e-05	0.00832184	0.0350376	-0.445924	-0.442234	-0.406233
TCEANC	1.53007e-07	0.02893	0.00315612	-0.511225	-0.388326	-0.409784
TCF7L2	0.00020872	0.00731577	0.000981394	-0.555091	-0.392696	-0.432014
TET1	2.40632e-05	0.0356952	2.48971e-05	-0.68961	-0.488223	-0.716167
TEX11	0.000841945	0.0155101	0.0408733	1.78647	2.62295	1.52492
TFDP2	0.00220446	0.00217793	1.18744e-05	-0.32131	-0.565285	-0.490659
TGFB1	2.84437e-05	0.000779744	9.42202e-05	0.544571	0.764333	0.827545
THY1	3.27074e-05	9.41667e-05	0.000310207	1.04692	1.88505	1.16679
TIMM8B	0.0125806	0.0130519	0.00896916	0.332031	0.759106	0.416244
TIMP1	0.00590624	0.00123754	7.78462e-06	0.49653	1.06917	1.15949
TINF2	0.0266669	0.00362452	0.00394674	0.155465	0.395887	0.393543
TJP2	3.1009e-07	0.0030904	0.0116448	0.556108	0.654759	0.354426
TLN2	2.11909e-06	0.00332886	0.00127382	-0.743156	-0.95824	-0.642907
TMC1	1.16488e-07	1.78295e-06	0.000116725	2.17491	1.89924	1.35285
TMC6	1.90379e-06	0.00185144	0.000887898	0.617281	0.547227	0.662674
TMC8	0.00016232	1.18548e-05	0.00136265	0.868501	0.934827	0.925594
TMEM104	0.000820857	0.0410406	0.025799	0.298571	0.34174	0.343421
TMEM108	4.5833e-12	0.00330818	0.0180006	-1.56518	-1.04511	-0.64826
TMEM132C	0.000444983	0.00539749	3.64461e-07	-0.805824	-1.03561	-1.29042
TMEM220	0.0122451	0.000619975	0.0107371	-0.29349	-0.465041	-0.412035
TMEM47	0.00012663	0.00336254	0.00262343	-0.603029	-0.651157	-0.664861
TMOD1	0.0130921	4.3475e-05	0.000186735	-0.354706	-1.16156	-0.662538
TMSB10	2.12806e-06	0.0115206	0.00238536	0.530459	0.966952	0.628347
TNC	3.56546e-08	4.20727e-05	5.47658e-08	1.55388	1.9492	1.76032
TNFAIP6	0.0296666	0.0178484	0.00249779	0.672375	1.30611	1.40087
TNFRSF11B	3.27664e-06	0.0313181	5.41022e-05	1.1645	0.902262	0.970983
TNFRSF12A	2.57796e-08	0.00726154	0.00352937	1.54055	0.8629	0.939067
TNFRSF1A	0.000449279	0.00638267	8.60696e-05	0.344135	0.64935	0.425987
TNFRSF1B	0.000754593	0.0311356	0.000529377	0.686616	0.616488	0.730954
TNFSF14	0.000328743	0.000195106	0.000654018	0.856069	1.12519	1.03994
TNFSF8	5.40102e-05	0.00405571	0.00409217	0.946887	0.950898	0.732388
TNIP2	1.83544e-08	0.00973399	1.48551e-06	0.638776	0.682859	0.925932
TNKS	0.040641	0.000854313	0.0181179	-0.162908	-0.278275	-0.191499
TNPO1P2	1.43938e-05	0.00456579	0.0115456	3.65761	2.53961	1.37518
TNPO1P3	0.00673098	8.52453e-05	0.0162527	1.52179	2.35363	1.04521
TOMM34	0.000305547	0.00856903	4.92467e-06	0.344351	0.569166	0.613539
TONSL	0.00792723	0.0368378	0.0146604	0.382383	0.455377	1.03434
TPD52L2	0.000911843	0.0482564	0.000159382	0.217927	0.391107	0.458296
TPMT	0.001105	0.00491978	0.00292128	0.372499	0.566358	0.458532
TPRKBP2	0.0397743	0.027646	0.039349	0.650087	1.11734	0.472935
TRABD	1.95646e-05	0.0327374	0.00139063	0.424245	0.412333	0.975586
TRAC	0.0342281	5.90225e-06	0.0144726	0.463023	1.43063	0.614327
TRAF2	0.000135544	0.00533061	0.00500639	0.382334	0.487621	0.754176
TRAF3IP3	1.12863e-06	5.40543e-05	0.00733792	0.891676	0.876473	0.567322
TRAM1L1	0.00013217	9.31649e-05	0.0498989	-0.722256	-0.897907	-0.467473
TRAPPC3	0.000653324	0.000198001	0.00214529	0.311856	0.477705	0.422082
TRDMT1	0.00790566	0.0040961	0.00763231	-0.221931	-0.344901	-0.314928
TREM1	0.0035259	0.0123307	0.000272876	1.26472	1.94189	1.73297
TREML2	0.000851804	9.89412e-06	8.94606e-05	1.38333	2.60896	1.62715
TRIB1	1.44995e-06	0.00385476	1.16286e-05	0.748445	0.692517	0.736885
TRMT10C	0.0282434	0.0318666	0.0257669	0.277329	0.295304	0.252673
TRMT112	0.0271363	0.00710483	0.0192243	0.238527	0.515694	0.390887
TRPC1	6.08162e-05	7.59045e-05	0.000273723	-0.548043	-0.721305	-0.631984
TRPM3	0.00361237	0.000641137	7.46338e-06	-0.896475	-1.02774	-0.953897
TRPM6	2.06045e-07	1.56628e-05	0.0274381	1.11975	1.28987	0.523349
TRPV2	1.54635e-05	0.0183656	0.00148292	0.582492	0.638609	0.767115
TSEN54	0.000348978	0.0178355	0.0445667	0.345283	0.272615	0.364304
TSPAN17	5.43899e-05	0.00566537	0.00036315	0.468293	0.542206	0.545456
TTC21B	2.14039e-05	0.0133389	0.00022221	-0.487562	-0.45712	-0.488424
TTC23L	0.0494257	0.00227959	0.0458375	-0.49196	-0.921942	-0.439243
TTC28-AS1	0.00280071	0.0280057	0.000417952	-0.31949	-0.369815	-0.364085
TTC39A-AS1	0.00161074	0.0191252	0.0175652	0.893331	0.905908	1.40804
TTC7B	0.000859089	0.00125251	1.20694e-05	0.436439	0.642966	0.482302
TTYH3	9.56693e-06	0.00189168	0.0168961	0.501766	0.646843	0.447624
TUB	0.0176388	0.0120359	0.0182592	-0.432071	-0.464335	-0.329635
TUFM	0.0333862	0.0401467	0.00942028	0.199466	0.466692	0.414071
TWF2	0.0480573	0.00433507	0.0300089	0.15715	0.402077	0.881107
TXN	1.36112e-07	2.491e-05	0.00767228	0.915862	1.53427	0.597589
TXNDC16	1.39014e-06	0.00949781	0.0027188	-0.422347	-0.501762	-0.382796
UBALD2	0.0455606	0.0103607	3.28772e-05	0.262317	0.728426	0.940359
UBASH3A	0.00458899	0.000237807	0.00946305	1.09085	1.55315	0.904562
UBE2Z	0.00548868	0.00251956	0.000721676	0.208065	0.40203	0.267706
UCP2	0.0131481	0.00118067	0.0167422	0.529108	0.697362	0.543563
UNC13C	0.00147153	8.40821e-05	0.0377919	-0.871904	-1.47616	-0.573056
UQCRC1	0.0158527	0.00598512	6.45853e-05	0.224738	0.675254	0.601094
USP43	3.63606e-11	0.00180118	0.00876875	0.885087	0.942666	0.553175
USP44	0.0112952	0.00422329	0.0165413	-0.483662	-0.829529	-0.436151
UXS1	0.00564665	0.0174989	0.0185528	0.210312	0.421827	0.242159
VASH1	2.25125e-05	0.00155426	0.00346321	0.711035	0.717109	0.671632
VASP	0.00330797	0.0109109	3.43872e-06	0.293338	0.565569	0.714843
VAV1	0.032206	0.0330537	0.0388232	0.412756	0.587534	0.51218
VCAM1	8.87363e-05	0.00123862	0.023977	0.937686	1.122	0.598009
VEGFA	1.58641e-16	2.33004e-07	7.33225e-08	1.28933	1.15979	1.08485
VKORC1	1.85584e-05	7.51131e-06	0.0052921	0.663056	0.943627	0.710571
VSIG1	0.00187777	0.0328666	0.00704776	0.608712	0.892367	0.635449
VWA1	1.02128e-07	0.000218148	0.000867763	0.693824	0.734665	1.00247
WAS	0.0466253	0.000571116	0.000438776	0.381979	1.05273	0.842922
WBP1L	0.00787589	0.0412569	0.0397401	0.285441	0.309935	0.276169
WBP2NL	0.000900439	0.00667131	0.00966317	-0.804807	-0.940538	-0.585617
WDPCP	0.0106427	0.00874964	0.035845	-0.361387	-0.443317	-0.285079
WDR17	0.0453365	0.0116533	0.000202455	-0.378373	-0.927005	-0.813298
WDR91	0.00272793	0.0166967	0.00868166	0.255243	0.433913	0.338739
WDR93	0.0362937	0.0294592	0.00285837	-0.641144	-0.834061	-0.97952
WNT7A	0.000135379	0.00339264	0.00203766	1.0218	0.820798	0.884481
WTAP	0.00467238	0.00850719	0.0254491	0.160523	0.400275	0.225324
XRCC6	0.0211676	0.0262997	0.0102847	0.220382	0.468679	0.378575
YIPF4	3.54222e-05	0.0212793	0.02092	-0.206787	-0.308362	-0.212248
YKT6	4.6226e-07	0.0113381	0.000245757	0.444215	0.67934	0.517545
YTHDF1	0.0443832	0.0405959	0.0192269	0.153754	0.348906	0.257177
ZAP70	0.0254194	1.04105e-06	0.0177312	0.558146	1.15042	0.82421
ZBP1	0.000277302	7.23563e-05	1.62238e-05	1.28703	1.65241	1.5943
ZBTB37	0.0331654	0.0312976	0.000769903	-0.202734	-0.287188	-0.28077
ZC3H12B	0.0417077	0.0415993	0.00340244	-0.37522	-0.413093	-0.428794
ZC3H12D	0.00300337	0.00577626	0.00384578	0.560769	0.728483	0.652861
ZC3H6	1.57857e-07	0.00637144	2.14471e-06	-0.590546	-0.55596	-0.658133
ZDHHC15	5.22457e-08	0.00195753	0.00041008	-0.777463	-0.627736	-0.592111
ZDHHC4P1	0.0114526	1.1649e-05	1.72264e-05	1.16151	2.05353	1.46358
ZKSCAN8	0.000426723	0.0348316	6.35484e-07	-0.379247	-0.255859	-0.438794
ZMYND19	0.0136305	0.0413815	5.38291e-05	0.229875	0.485255	0.857126
ZNF14	1.79168e-10	0.0446502	0.000650184	-0.803008	-0.441202	-0.54497
ZNF175	0.000203961	0.0329008	0.00790674	-0.280539	-0.267641	-0.216535
ZNF248	0.0140386	0.0489414	0.0465971	-0.30185	-0.329718	-0.220122
ZNF250	5.08953e-05	0.0212177	0.0357586	-0.280317	-0.30261	-0.221799
ZNF253	1.46582e-08	0.0115538	9.87759e-05	-0.563576	-0.551051	-0.50266
ZNF254	0.0305454	0.0183015	0.0185373	-0.27551	-0.43505	-0.379505
ZNF292	0.0116147	0.0461006	0.038375	-0.222031	-0.217249	-0.165217
ZNF415P1	0.000335911	0.01127	1.03103e-06	1.12697	0.944577	1.31459
ZNF43	0.0160477	0.0217198	0.00816061	-0.361204	-0.414964	-0.362785
ZNF441	6.26559e-07	0.0420517	0.0115726	-0.465716	-0.397958	-0.385181
ZNF493	0.00190566	0.0357843	0.00122189	-0.512279	-0.589777	-0.469901
ZNF507	1.60772e-05	0.00560511	0.00018169	-0.338994	-0.287198	-0.20021
ZNF525	4.10237e-08	0.0177838	0.00882	-0.539734	-0.548107	-0.303951
ZNF536	0.00253721	0.00871579	0.0255644	-1.11989	-0.897264	-0.629934
ZNF540	9.36508e-06	0.0255351	9.12317e-06	-0.726735	-0.721871	-0.684241
ZNF571	7.12192e-05	0.0359068	0.014466	-0.362571	-0.559223	-0.389272
ZNF573	3.55412e-07	0.0296076	0.00400568	-0.509666	-0.49367	-0.377979
ZNF589	0.000240012	0.00506354	0.0111835	0.43111	0.577218	0.40877
ZNF667	0.000268141	0.0233748	0.000963418	-0.78743	-0.650079	-0.704792
ZNF668	7.55134e-06	0.0049805	0.00104217	0.426376	0.68226	0.907812
ZNF710	0.00834853	0.0267631	0.000562633	0.138312	0.351146	0.589816
ZNF711	0.00120774	0.0308664	0.0147349	-0.380683	-0.570093	-0.299496
ZNF726	0.00159143	0.0131865	0.00455815	-0.641679	-0.906975	-0.573155
ZNF727	3.19044e-07	0.0193239	0.000575337	-1.57635	-0.750755	-0.931042
ZNF728	2.28884e-05	0.0353108	0.000900343	-1.65882	-1.254	-1.24004
ZNF737	2.60489e-07	0.0136259	0.00137398	-0.727941	-0.729219	-0.572638
ZNF793	7.34894e-05	0.0190271	0.000166338	-0.509151	-0.553818	-0.459548
ZNF829	1.0158e-08	0.0448958	0.000291888	-0.546457	-0.396682	-0.46453
ZNF83	4.08548e-05	0.0231629	0.0217962	-0.546179	-0.511055	-0.286015
ZNF850	7.9355e-09	0.00541289	0.00382645	-0.511491	-0.528347	-0.373952
ZNF891	9.51643e-06	0.0325732	1.74816e-05	-0.454123	-0.449188	-0.408561
ZNF91	0.00014409	0.00094351	0.000110301	-0.544915	-0.764672	-0.530433
ZXDA	4.23795e-11	0.00399896	0.000481789	-0.512032	-0.406614	-0.48712
ZXDB	0.0247055	0.0420032	0.0295756	-0.215783	-0.304129	-0.370027
